# Supplementary material for: catena-Poly[[[aqua­(4,4′-dimethyl-2,2′-bipyridine-κ2 N,N′)zinc]-μ-3-chloro­benzene-1,2-dicaboxylato-κ2 O 2:O 3] [[(4,4′-dimethyl-2,2′-bipyridine-κ2 N,N′)zinc]-μ-3-chloro­benzene-1,2-dicaboxylato-κ2 O 2:O 3]]
Source: Acta Crystallogr Sect E Struct Rep Online. 2012 Apr 13;68(Pt 5):m574–5. doi: 10.1107/S1600536812014006 (PMC3344323; doi:10.1107/S1600536812014006)
Supplement: Supplementary file 1 [file e-68-0m574-sup1.cif]

##############################################################################
#                                                                            #
# This CIF contains the data in a paper accepted for publication in          #
# Acta Crystallographica Section E. It conforms to the requirements of       #
# Notes for Authors for Acta Crystallographica Section E, and has been       #
# peer reviewed under the auspices of the IUCr Commission on Journals.       #
#                                                                            #
# Full details of the Crystallographic Information File format               #
# are given in the paper "The Crystallographic Information File (CIF):       #
# a New Standard Archive File for Crystallography" by S. R. Hall, F. H.      #
# Allen and I. D. Brown [Acta Cryst. (1991), A47, 655-685].                  #
#                                                                            #
# The current version of the core CIF dictionary is obtainable from          #
# ftp://ftp.iucr.org/pub/cif_core.dic.                                       #
#                                                                            #
# Software is freely available for graphical display of the structure(s)     #
# in this CIF. For information consult the CIF software page                 #
# http://www.iucr.org/resources/cif/software.                                #
#                                                                            #
# This file may be used for bona fide research purposes within the           #
# scientific community so long as proper attribution is given to the journal # 
# article from which it was obtained.                                        #
#                                                                            #
##############################################################################
data_I
_audit_creation_method
;
SHELXL-97
;
_chemical_name_systematic
;
<i>catena</i>-Poly[[[aqua(4,4'-dimethyl-2,2'-bipyridine-
\k^2^<i>N</i>,<i>N</i>')zinc]-\m-3-chlorobenzene-1,2-dicaboxylato-
\k^2^<i>O</i>^2^:<i>O</i>^3^] [[(4,4'-dimethyl-2,2'-bipyridine-
\k^2^<i>N</i>,<i>N</i>')zinc]-\m-3-chlorobenzene-1,2-dicaboxylato-
\k^2^<i>O</i>^2^:<i>O</i>^3^]]
;
_chemical_name_common     ?
_chemical_formula_moiety     'C20 H17 Cl N2 O5 Zn, C20 H15 Cl N2 O4 Zn'
_chemical_formula_sum     'C40 H32 Cl2 N4 O9 Zn2'
_chemical_formula_iupac
       '[Zn (C8 H3 Cl O4) (C12 H12 N2) (H2 O)], [Zn (C8 H3 Cl O4) (C12 H12 N2)]'
_chemical_formula_weight     914.38
_chemical_melting_point     ?
_space_group_crystal_system     orthorhombic
_space_group_name_H-M_alt     'P n a 21'
_space_group_name_Hall     'P 2c -2n'
loop_
    _space_group_symop_id
    _space_group_symop_operation_xyz
    1 'x, y, z'
    2 '-x, -y, z+1/2'
    3 '-x+1/2, y+1/2, z+1/2'
    4 'x+1/2, -y+1/2, z'
_cell_length_a     34.050(4)
_cell_length_b     14.1831(10)
_cell_length_c     7.8764(6)
_cell_angle_alpha     90.00
_cell_angle_beta     90.00
_cell_angle_gamma     90.00
_cell_volume     3803.8(6)
_cell_formula_units_Z     4
_cell_measurement_reflns_used     1842
_cell_measurement_theta_min     2.93
_cell_measurement_theta_max     29.28
_cell_measurement_temperature     291(2)
_exptl_crystal_description     prismatic
_exptl_crystal_colour     colourless
_exptl_crystal_size_max     0.20
_exptl_crystal_size_mid     0.18
_exptl_crystal_size_min     0.16
_exptl_crystal_density_diffrn     1.597
_exptl_crystal_density_meas     ?
_exptl_crystal_density_method     'not measured'
_exptl_crystal_F_000     1864
_exptl_absorpt_coefficient_mu     1.465
_exptl_absorpt_correction_type     multi-scan
_exptl_absorpt_process_details
;
(CrysAlis PRO; Oxford Diffraction, 2007)
;
_exptl_absorpt_correction_T_min     0.971
_exptl_absorpt_correction_T_max     1.000
_exptl_special_details     ?
_diffrn_ambient_temperature     291.15
_diffrn_radiation_type     'MO K\a'
_diffrn_radiation_wavelength     0.7107
_diffrn_radiation_monochromator     graphite
_diffrn_measurement_device_type     'Oxford Diffraction Xcalibur Eos Gemini'
_diffrn_measurement_method     '\w scans'
_diffrn_detector_area_resol_mean     16.2312
_diffrn_reflns_number     10533
_diffrn_reflns_av_R_equivalents     0.0436
_diffrn_reflns_theta_min     2.93
_diffrn_reflns_theta_max     26.37
_diffrn_reflns_theta_full     26.37
_diffrn_measured_fraction_theta_max     0.998
_diffrn_measured_fraction_theta_full     0.998
_diffrn_reflns_limit_h_min     -18
_diffrn_reflns_limit_h_max     42
_diffrn_reflns_limit_k_min     -17
_diffrn_reflns_limit_k_max     17
_diffrn_reflns_limit_l_min     -7
_diffrn_reflns_limit_l_max     9
_diffrn_standards_number     0
_diffrn_standards_interval_count     0
_diffrn_standards_interval_time     0
_diffrn_standards_decay_%     0
_refine_special_details
;
Refinement of <i>F</i>^2^ against ALL reflections. The weighted <i>R</i>-factor
<i>wR</i> and goodness of fit <i>S</i> are based on <i>F</i>^2^, conventional
<i>R</i>-factors <i>R</i> are based on <i>F</i>, with <i>F</i> set to zero for
negative <i>F</i>^2^. The threshold expression of <i>F</i>^2^ >
\s(<i>F</i>^2^) is used only for calculating <i>R</i>-factors(gt) <i>etc</i>.
and is not relevant to the choice of reflections for refinement.
<i>R</i>-factors based on <i>F</i>^2^ are statistically about twice as large
as those based on <i>F</i>, and <i>R</i>-factors based on ALL data will be
even larger.
;
_reflns_number_total     6396
_reflns_number_gt     5076
_reflns_threshold_expression     I>2sigma(I)
_refine_ls_structure_factor_coef     Fsqd
_refine_ls_matrix_type     full
_refine_ls_R_factor_all     0.0769
_refine_ls_R_factor_gt     0.0561
_refine_ls_wR_factor_gt     0.0964
_refine_ls_wR_factor_ref     0.1041
_refine_ls_goodness_of_fit_ref     1.073
_refine_ls_restrained_S_all     1.072
_refine_ls_number_reflns     6396
_refine_ls_number_parameters     518
_refine_ls_number_restraints     1
_refine_ls_hydrogen_treatment     constr
_refine_ls_weighting_scheme     calc
_refine_ls_weighting_details
         'calc w=1/[\s^2^(Fo^2^)+(0.0355P)^2^+0.0000P] where P=(Fo^2^+2Fc^2^)/3'
_atom_sites_solution_hydrogens     geom
_atom_sites_solution_primary     direct
_atom_sites_solution_secondary     difmap
_refine_ls_shift/su_max     0.001
_refine_ls_shift/su_mean     0.000
_refine_diff_density_max     0.634
_refine_diff_density_min     -0.368
_refine_ls_extinction_method     none
_refine_ls_extinction_coef     ?
_refine_ls_abs_structure_details     'Flack (1983), 2200 Friedel pairs'
_refine_ls_abs_structure_Flack     0.093(14)
loop_
    _atom_type_symbol
    _atom_type_description
    _atom_type_scat_dispersion_real
    _atom_type_scat_dispersion_imag
    _atom_type_scat_source
    'C' 'C' 0.0033 0.0016
                         'International Tables Vol C Tables 4.2.6.8 and 6.1.1.4'
    'H' 'H' 0.0000 0.0000
                         'International Tables Vol C Tables 4.2.6.8 and 6.1.1.4'
    'Cl' 'Cl' 0.1484 0.1585
                         'International Tables Vol C Tables 4.2.6.8 and 6.1.1.4'
    'N' 'N' 0.0061 0.0033
                         'International Tables Vol C Tables 4.2.6.8 and 6.1.1.4'
    'O' 'O' 0.0106 0.0060
                         'International Tables Vol C Tables 4.2.6.8 and 6.1.1.4'
    'Zn' 'Zn' 0.2839 1.4301
                         'International Tables Vol C Tables 4.2.6.8 and 6.1.1.4'
_computing_data_collection
;
CrysAlis PRO (Oxford Diffraction, 2007)
;
_computing_cell_refinement
;
CrysAlis PRO (Oxford Diffraction, 2007)
;
_computing_data_reduction
;
CrysAlis PRO (Oxford Diffraction, 2007)
;
_computing_structure_solution     'SHELXS97 (Sheldrick, 2008)'
_computing_structure_refinement     'SHELXL97 (Sheldrick, 2008)'
_computing_molecular_graphics     'OLEX2 (Dolomanov <i>et al.</i>, 2009)'
_computing_publication_material     'OLEX2 (Dolomanov <i>et al.</i>, 2009)'
loop_
    _atom_site_type_symbol
    _atom_site_label
    _atom_site_fract_x
    _atom_site_fract_y
    _atom_site_fract_z
    _atom_site_U_iso_or_equiv
    _atom_site_adp_type
    _atom_site_calc_flag
    _atom_site_refinement_flags
    _atom_site_occupancy
    _atom_site_symmetry_multiplicity
    _atom_site_disorder_assembly
    _atom_site_disorder_group
    Zn Zn1 0.446526(19) 0.36444(4) 0.62772(9) 0.02863(16) Uani d . 1 1 . .
    Zn Zn2 0.73030(2) 0.67276(5) 0.37248(10) 0.03441(18) Uani d . 1 1 . .
    Cl Cl1 0.53270(7) 0.15962(15) -0.2478(2) 0.0655(6) Uani d . 1 1 . .
    Cl Cl2 0.84880(6) 0.65033(13) 1.2682(2) 0.0487(5) Uani d . 1 1 . .
    O O1 0.48307(15) 0.3004(3) 0.4755(5) 0.0462(13) Uani d . 1 1 . .
    O O1W 0.47741(14) 0.4839(3) 0.7036(6) 0.0493(13) Uani d . 1 1 . .
    H H1WA 0.4918 0.5028 0.6220 0.074 Uiso d R 1 1 . .
    H H1WB 0.4881 0.4524 0.7830 0.074 Uiso d R 1 1 . .
    O O2 0.45488(16) 0.3521(3) 0.2380(6) 0.0524(14) Uani d . 1 1 . .
    O O3 0.46114(11) 0.2980(3) -0.1501(5) 0.0289(9) Uani d . 1 1 . .
    O O4 0.51092(14) 0.3849(3) -0.0516(5) 0.0450(12) Uani d . 1 1 . .
    O O5 0.77114(14) 0.6635(4) 0.5400(6) 0.0487(13) Uani d . 1 1 . .
    O O6 0.73636(14) 0.6683(4) 0.7724(6) 0.0651(17) Uani d . 1 1 . .
    O O7 0.75751(13) 0.7136(3) 1.1661(5) 0.0400(11) Uani d . 1 1 . .
    O O8 0.76227(13) 0.5605(3) 1.1177(7) 0.0553(13) Uani d . 1 1 . .
    N N1 0.39925(14) 0.4462(3) 0.5397(6) 0.0282(12) Uani d . 1 1 . .
    N N2 0.39966(14) 0.2639(3) 0.6065(7) 0.0315(12) Uani d . 1 1 . .
    N N3 0.68490(14) 0.5810(3) 0.3955(6) 0.0335(12) Uani d . 1 1 . .
    N N4 0.68816(15) 0.7651(3) 0.4601(6) 0.0329(13) Uani d . 1 1 . .
    C C1 0.47656(19) 0.2992(5) 0.3164(7) 0.0305(15) Uani d . 1 1 . .
    C C1A 0.49032(19) 0.3121(4) -0.0579(7) 0.0266(14) Uani d . 1 1 . .
    C C2 0.5919(2) 0.9246(5) 0.6602(12) 0.072(3) Uani d . 1 1 . .
    H H2A 0.5960 0.9384 0.7781 0.107 Uiso calc R 1 1 . .
    H H2B 0.5682 0.8888 0.6473 0.107 Uiso calc R 1 1 . .
    H H2C 0.5898 0.9824 0.5975 0.107 Uiso calc R 1 1 . .
    C C3 0.49776(19) 0.2223(4) 0.2198(7) 0.0264(14) Uani d . 1 1 . .
    C C4 0.50368(18) 0.2278(4) 0.0461(7) 0.0263(14) Uani d . 1 1 . .
    C C5 0.5226(2) 0.1537(4) -0.0331(9) 0.0388(18) Uani d . 1 1 . .
    C C6 0.5346(2) 0.0737(5) 0.0544(9) 0.0463(19) Uani d . 1 1 . .
    H H6 0.5470 0.0246 -0.0028 0.056 Uiso calc R 1 1 . .
    C C7 0.5282(2) 0.0680(5) 0.2251(9) 0.0447(19) Uani d . 1 1 . .
    H H7 0.5356 0.0143 0.2846 0.054 Uiso calc R 1 1 . .
    C C8 0.5105(2) 0.1420(4) 0.3089(8) 0.0404(18) Uani d . 1 1 . .
    H H8 0.5071 0.1388 0.4258 0.049 Uiso calc R 1 1 . .
    C C9 0.7673(2) 0.6666(5) 0.7003(9) 0.0356(17) Uani d . 1 1 . .
    C C10 0.77225(18) 0.6434(4) 1.0906(7) 0.0325(15) Uani d . 1 1 . .
    C C11 0.80563(19) 0.6689(4) 0.7983(7) 0.0292(15) Uani d . 1 1 . .
    C C12 0.80732(19) 0.6604(4) 0.9751(7) 0.0251(14) Uani d . 1 1 . .
    C C13 0.8441(2) 0.6620(4) 1.0484(8) 0.0308(15) Uani d . 1 1 . .
    C C14 0.8786(2) 0.6732(4) 0.9570(9) 0.0384(17) Uani d . 1 1 . .
    H H14 0.9028 0.6751 1.0115 0.046 Uiso calc R 1 1 . .
    C C15 0.8759(2) 0.6812(5) 0.7839(10) 0.0473(19) Uani d . 1 1 . .
    H H15 0.8986 0.6874 0.7192 0.057 Uiso calc R 1 1 . .
    C C16 0.8403(2) 0.6802(4) 0.7065(7) 0.0354(16) Uani d . 1 1 . .
    H H16 0.8390 0.6873 0.5892 0.043 Uiso calc R 1 1 . .
    C C17 0.4015(2) 0.5397(4) 0.5072(9) 0.0426(17) Uani d . 1 1 . .
    H H17 0.4248 0.5717 0.5298 0.051 Uiso calc R 1 1 . .
    C C18 0.3702(2) 0.5882(4) 0.4417(9) 0.0448(18) Uani d . 1 1 . .
    H H18 0.3724 0.6526 0.4209 0.054 Uiso calc R 1 1 . .
    C C19 0.3356(2) 0.5428(4) 0.4066(8) 0.0404(17) Uani d . 1 1 . .
    C C20 0.33365(19) 0.4466(4) 0.4388(8) 0.0378(16) Uani d . 1 1 . .
    H H20 0.3105 0.4136 0.4181 0.045 Uiso calc R 1 1 . .
    C C21 0.36621(18) 0.4002(4) 0.5020(7) 0.0281(14) Uani d . 1 1 . .
    C C22 0.36610(18) 0.2978(4) 0.5409(7) 0.0285(14) Uani d . 1 1 . .
    C C23 0.33407(19) 0.2400(4) 0.5094(8) 0.0371(16) Uani d . 1 1 . .
    H H23 0.3112 0.2650 0.4631 0.045 Uiso calc R 1 1 . .
    C C24 0.3363(2) 0.1447(4) 0.5475(9) 0.0441(18) Uani d . 1 1 . .
    C C25 0.3715(2) 0.1119(4) 0.6178(11) 0.0478(18) Uani d . 1 1 . .
    H H25 0.3743 0.0485 0.6453 0.057 Uiso calc R 1 1 . .
    C C26 0.4011(2) 0.1728(4) 0.6454(9) 0.0471(18) Uani d . 1 1 . .
    H H26 0.4240 0.1497 0.6947 0.057 Uiso calc R 1 1 . .
    C C27 0.3001(2) 0.5942(5) 0.3372(12) 0.074(3) Uani d . 1 1 . .
    H H27A 0.2881 0.6302 0.4263 0.111 Uiso calc R 1 1 . .
    H H27B 0.2816 0.5492 0.2937 0.111 Uiso calc R 1 1 . .
    H H27C 0.3082 0.6357 0.2475 0.111 Uiso calc R 1 1 . .
    C C28 0.3008(2) 0.0812(5) 0.5202(10) 0.064(2) Uani d . 1 1 . .
    H H28A 0.2998 0.0345 0.6084 0.096 Uiso calc R 1 1 . .
    H H28B 0.3029 0.0506 0.4119 0.096 Uiso calc R 1 1 . .
    H H28C 0.2772 0.1184 0.5233 0.096 Uiso calc R 1 1 . .
    C C29 0.6922(2) 0.8562(5) 0.4932(10) 0.0499(19) Uani d . 1 1 . .
    H H29 0.7161 0.8853 0.4702 0.060 Uiso calc R 1 1 . .
    C C30 0.6618(2) 0.9098(4) 0.5612(9) 0.049(2) Uani d . 1 1 . .
    H H30 0.6656 0.9734 0.5847 0.059 Uiso calc R 1 1 . .
    C C31 0.62615(19) 0.8681(4) 0.5935(9) 0.0410(18) Uani d . 1 1 . .
    C C32 0.62257(19) 0.7715(4) 0.5612(8) 0.0356(16) Uani d . 1 1 . .
    H H32 0.5989 0.7408 0.5827 0.043 Uiso calc R 1 1 . .
    C C33 0.65364(19) 0.7224(4) 0.4983(7) 0.0290(14) Uani d . 1 1 . .
    C C34 0.65222(19) 0.6193(4) 0.4647(7) 0.0296(15) Uani d . 1 1 . .
    C C35 0.61938(19) 0.5652(4) 0.5012(7) 0.0351(16) Uani d . 1 1 . .
    H H35 0.5973 0.5938 0.5480 0.042 Uiso calc R 1 1 . .
    C C36 0.6189(2) 0.4691(4) 0.4691(8) 0.0384(17) Uani d . 1 1 . .
    C C37 0.6532(2) 0.4317(4) 0.3981(10) 0.0473(19) Uani d . 1 1 . .
    H H37 0.6547 0.3676 0.3745 0.057 Uiso calc R 1 1 . .
    C C38 0.6845(2) 0.4887(4) 0.3632(10) 0.0460(17) Uani d . 1 1 . .
    H H38 0.7067 0.4617 0.3144 0.055 Uiso calc R 1 1 . .
    C C39 0.5834(2) 0.4107(5) 0.5081(10) 0.059(2) Uani d . 1 1 . .
    H H39A 0.5900 0.3642 0.5920 0.088 Uiso calc R 1 1 . .
    H H39B 0.5746 0.3799 0.4066 0.088 Uiso calc R 1 1 . .
    H H39C 0.5629 0.4506 0.5509 0.088 Uiso calc R 1 1 . .
loop_
    _atom_site_aniso_label
    _atom_site_aniso_U_11
    _atom_site_aniso_U_22
    _atom_site_aniso_U_33
    _atom_site_aniso_U_12
    _atom_site_aniso_U_13
    _atom_site_aniso_U_23
    Zn1 0.0277(4) 0.0328(3) 0.0254(3) 0.0020(3) 0.0000(4) 0.0016(3)
    Zn2 0.0264(4) 0.0442(4) 0.0327(4) 0.0009(3) 0.0010(4) -0.0032(4)
    Cl1 0.0765(16) 0.0915(15) 0.0283(10) 0.0279(13) 0.0089(10) -0.0091(10)
    Cl2 0.0505(13) 0.0658(12) 0.0297(9) 0.0041(10) -0.0054(8) -0.0054(8)
    O1 0.053(3) 0.070(3) 0.016(2) 0.021(3) 0.002(2) -0.005(2)
    O1W 0.060(4) 0.040(3) 0.048(3) -0.014(2) -0.011(2) 0.015(2)
    O2 0.071(4) 0.056(3) 0.031(3) 0.027(3) -0.005(3) -0.011(2)
    O3 0.029(2) 0.038(2) 0.020(2) -0.0047(18) -0.0028(19) 0.0053(19)
    O4 0.048(3) 0.044(3) 0.043(3) -0.015(2) -0.017(2) 0.007(2)
    O5 0.034(3) 0.081(4) 0.030(3) 0.004(3) -0.003(2) -0.001(2)
    O6 0.025(3) 0.127(5) 0.043(3) -0.006(3) 0.003(3) 0.007(3)
    O7 0.041(3) 0.048(3) 0.032(3) 0.008(2) 0.004(2) -0.010(2)
    O8 0.048(3) 0.041(3) 0.077(3) -0.002(2) 0.018(3) 0.015(3)
    N1 0.024(3) 0.027(3) 0.033(3) 0.001(2) 0.008(2) 0.000(2)
    N2 0.032(3) 0.029(3) 0.033(3) -0.001(2) -0.006(3) 0.001(2)
    N3 0.031(3) 0.033(3) 0.037(3) 0.003(2) 0.000(3) -0.011(3)
    N4 0.024(3) 0.030(3) 0.045(3) 0.001(2) 0.000(2) -0.007(2)
    C1 0.025(4) 0.039(4) 0.028(3) -0.001(3) 0.002(3) 0.000(3)
    C1A 0.028(4) 0.033(3) 0.019(3) -0.002(3) 0.002(3) -0.004(3)
    C2 0.050(5) 0.046(4) 0.120(8) -0.003(4) 0.028(5) -0.024(5)
    C3 0.029(4) 0.032(3) 0.019(3) -0.002(3) -0.005(3) -0.003(3)
    C4 0.017(3) 0.032(3) 0.029(3) -0.003(3) -0.004(3) -0.004(3)
    C5 0.038(5) 0.037(4) 0.041(4) -0.001(3) -0.007(3) -0.004(3)
    C6 0.048(5) 0.037(4) 0.054(5) 0.011(4) -0.003(4) -0.007(3)
    C7 0.057(5) 0.039(4) 0.038(4) 0.013(4) -0.015(4) 0.007(3)
    C8 0.049(5) 0.044(4) 0.027(4) 0.000(4) -0.007(3) 0.004(3)
    C9 0.035(4) 0.040(4) 0.033(4) 0.005(3) 0.008(3) 0.002(3)
    C10 0.030(4) 0.045(4) 0.022(4) -0.003(3) -0.004(3) -0.003(3)
    C11 0.027(4) 0.029(3) 0.031(3) 0.003(3) -0.002(3) -0.004(3)
    C12 0.029(4) 0.023(3) 0.023(3) 0.000(3) 0.000(3) -0.006(2)
    C13 0.039(4) 0.025(3) 0.028(3) 0.005(3) 0.000(3) -0.002(3)
    C14 0.034(4) 0.048(4) 0.033(4) -0.003(3) 0.001(3) -0.005(3)
    C15 0.028(4) 0.059(5) 0.055(5) 0.002(4) 0.007(4) 0.000(4)
    C16 0.043(5) 0.049(4) 0.014(3) -0.002(3) -0.001(3) -0.002(3)
    C17 0.033(4) 0.030(3) 0.064(5) 0.003(3) 0.009(4) 0.004(3)
    C18 0.042(5) 0.026(3) 0.066(5) 0.008(3) 0.007(4) 0.001(3)
    C19 0.036(4) 0.042(4) 0.043(4) 0.012(3) 0.000(3) 0.000(3)
    C20 0.027(4) 0.042(4) 0.044(4) 0.002(3) -0.002(3) 0.008(3)
    C21 0.022(3) 0.038(3) 0.024(3) -0.003(3) 0.002(3) -0.005(3)
    C22 0.028(4) 0.041(3) 0.017(3) 0.000(3) 0.002(3) -0.002(3)
    C23 0.026(4) 0.038(4) 0.047(4) -0.005(3) -0.001(3) -0.005(3)
    C24 0.051(5) 0.035(4) 0.047(4) -0.015(4) -0.001(4) -0.005(3)
    C25 0.064(5) 0.025(3) 0.055(4) 0.002(3) -0.006(5) 0.001(4)
    C26 0.054(5) 0.039(3) 0.048(4) -0.003(3) -0.014(4) 0.005(4)
    C27 0.053(5) 0.057(5) 0.112(8) 0.018(4) -0.018(6) 0.022(5)
    C28 0.059(6) 0.048(4) 0.086(6) -0.023(4) -0.006(5) -0.005(4)
    C29 0.040(5) 0.046(4) 0.064(5) -0.011(4) 0.011(4) -0.004(4)
    C30 0.043(4) 0.028(3) 0.076(5) -0.005(3) 0.003(4) -0.011(3)
    C31 0.034(4) 0.040(3) 0.050(5) 0.008(3) 0.006(3) -0.015(3)
    C32 0.028(4) 0.038(4) 0.041(4) -0.005(3) 0.001(3) -0.004(3)
    C33 0.030(4) 0.031(3) 0.026(3) 0.000(3) -0.006(3) -0.002(3)
    C34 0.027(4) 0.034(3) 0.027(3) 0.000(3) -0.002(3) -0.004(3)
    C35 0.025(4) 0.043(4) 0.038(4) -0.004(3) 0.000(3) 0.000(3)
    C36 0.039(4) 0.031(3) 0.045(4) -0.004(3) -0.011(3) -0.001(3)
    C37 0.047(5) 0.029(3) 0.066(5) -0.001(3) 0.002(4) -0.002(4)
    C38 0.034(4) 0.043(4) 0.061(5) 0.007(3) -0.001(4) -0.012(4)
    C39 0.044(5) 0.034(4) 0.098(6) 0.000(4) -0.001(5) 0.007(4)
_geom_special_details
;
All e.s.d.'s (except the e.s.d. in the dihedral angle between two l.s. planes)
are estimated using the full covariance matrix. The cell e.s.d.'s are taken
into account individually in the estimation of e.s.d.'s in distances, angles
and torsion angles; correlations between e.s.d.'s in cell parameters are only
used when they are defined by crystal symmetry. An approximate (isotropic)
treatment of cell e.s.d.'s is used for estimating e.s.d.'s involving l.s.
planes.
;
loop_
    _geom_bond_atom_site_label_1
    _geom_bond_atom_site_label_2
    _geom_bond_site_symmetry_2
    _geom_bond_distance
    _geom_bond_publ_flag
    Zn1 O1 . 1.952(4) ?
    Zn1 O1W . 2.082(4) ?
    Zn1 O3 1_556 2.049(4) ?
    Zn1 N1 . 2.102(5) ?
    Zn1 N2 . 2.146(4) ?
    Zn2 O5 . 1.921(5) ?
    Zn2 O7 1_554 1.958(4) ?
    Zn2 N3 . 2.029(5) ?
    Zn2 N4 . 2.062(5) ?
    Cl1 C5 . 1.729(7) ?
    Cl2 C13 . 1.747(6) ?
    O1 C1 . 1.273(7) ?
    O1W H1WA . 0.8512 ?
    O1W H1WB . 0.8501 ?
    O2 C1 . 1.220(8) ?
    O3 Zn1 1_554 2.049(4) ?
    O3 C1A . 1.246(7) ?
    O4 C1A . 1.249(7) ?
    O5 C9 . 1.270(7) ?
    O6 C9 . 1.196(8) ?
    O7 Zn2 1_556 1.958(4) ?
    O7 C10 . 1.264(7) ?
    O8 C10 . 1.242(7) ?
    N1 C17 . 1.352(8) ?
    N1 C21 . 1.334(7) ?
    N2 C22 . 1.343(7) ?
    N2 C26 . 1.329(7) ?
    N3 C34 . 1.353(7) ?
    N3 C38 . 1.334(7) ?
    N4 C29 . 1.325(8) ?
    N4 C33 . 1.357(8) ?
    C1 C3 . 1.514(8) ?
    C1A C4 . 1.520(8) ?
    C2 H2A . 0.9600 ?
    C2 H2B . 0.9600 ?
    C2 H2C . 0.9600 ?
    C2 C31 . 1.507(8) ?
    C3 C4 . 1.385(7) ?
    C3 C8 . 1.407(8) ?
    C4 C5 . 1.381(9) ?
    C5 C6 . 1.389(9) ?
    C6 H6 . 0.9300 ?
    C6 C7 . 1.365(9) ?
    C7 H7 . 0.9300 ?
    C7 C8 . 1.377(9) ?
    C8 H8 . 0.9300 ?
    C9 C11 . 1.518(9) ?
    C10 C12 . 1.521(9) ?
    C11 C12 . 1.399(7) ?
    C11 C16 . 1.394(9) ?
    C12 C13 . 1.378(9) ?
    C13 C14 . 1.387(9) ?
    C14 H14 . 0.9300 ?
    C14 C15 . 1.371(8) ?
    C15 H15 . 0.9300 ?
    C15 C16 . 1.357(9) ?
    C16 H16 . 0.9300 ?
    C17 H17 . 0.9300 ?
    C17 C18 . 1.370(9) ?
    C18 H18 . 0.9300 ?
    C18 C19 . 1.372(9) ?
    C19 C20 . 1.389(8) ?
    C19 C27 . 1.513(9) ?
    C20 H20 . 0.9300 ?
    C20 C21 . 1.382(8) ?
    C21 C22 . 1.484(8) ?
    C22 C23 . 1.387(8) ?
    C23 H23 . 0.9300 ?
    C23 C24 . 1.386(9) ?
    C24 C25 . 1.400(9) ?
    C24 C28 . 1.523(9) ?
    C25 H25 . 0.9300 ?
    C25 C26 . 1.347(8) ?
    C26 H26 . 0.9300 ?
    C27 H27A . 0.9600 ?
    C27 H27B . 0.9600 ?
    C27 H27C . 0.9600 ?
    C28 H28A . 0.9600 ?
    C28 H28B . 0.9600 ?
    C28 H28C . 0.9600 ?
    C29 H29 . 0.9300 ?
    C29 C30 . 1.391(9) ?
    C30 H30 . 0.9300 ?
    C30 C31 . 1.374(9) ?
    C31 C32 . 1.400(8) ?
    C32 H32 . 0.9300 ?
    C32 C33 . 1.360(8) ?
    C33 C34 . 1.487(8) ?
    C34 C35 . 1.386(8) ?
    C35 H35 . 0.9300 ?
    C35 C36 . 1.386(8) ?
    C36 C37 . 1.399(9) ?
    C36 C39 . 1.498(9) ?
    C37 H37 . 0.9300 ?
    C37 C38 . 1.364(9) ?
    C38 H38 . 0.9300 ?
    C39 H39A . 0.9600 ?
    C39 H39B . 0.9600 ?
    C39 H39C . 0.9600 ?
loop_
    _geom_angle_atom_site_label_1
    _geom_angle_atom_site_label_2
    _geom_angle_atom_site_label_3
    _geom_angle_site_symmetry_1
    _geom_angle_site_symmetry_3
    _geom_angle
    _geom_angle_publ_flag
    O1 Zn1 O1W . . 103.5(2) ?
    O1 Zn1 O3 . 1_556 98.96(17) ?
    O1 Zn1 N1 . . 122.84(18) ?
    O1 Zn1 N2 . . 96.7(2) ?
    O1W Zn1 N1 . . 91.85(18) ?
    O1W Zn1 N2 . . 159.80(19) ?
    O3 Zn1 O1W 1_556 . 90.36(16) ?
    O3 Zn1 N1 1_556 . 136.19(17) ?
    O3 Zn1 N2 1_556 . 86.66(17) ?
    N1 Zn1 N2 . . 76.79(18) ?
    O5 Zn2 O7 . 1_554 104.35(19) ?
    O5 Zn2 N3 . . 116.5(2) ?
    O5 Zn2 N4 . . 108.5(2) ?
    O7 Zn2 N3 1_554 . 128.6(2) ?
    O7 Zn2 N4 1_554 . 114.78(19) ?
    N3 Zn2 N4 . . 81.22(19) ?
    C1 O1 Zn1 . . 120.0(4) ?
    Zn1 O1W H1WA . . 109.3 ?
    Zn1 O1W H1WB . . 89.9 ?
    H1WA O1W H1WB . . 118.4 ?
    C1A O3 Zn1 . 1_554 128.1(4) ?
    C9 O5 Zn2 . . 127.2(5) ?
    C10 O7 Zn2 . 1_556 110.2(4) ?
    C17 N1 Zn1 . . 124.0(4) ?
    C21 N1 Zn1 . . 116.7(4) ?
    C21 N1 C17 . . 119.1(6) ?
    C22 N2 Zn1 . . 115.1(4) ?
    C26 N2 Zn1 . . 126.8(4) ?
    C26 N2 C22 . . 118.0(5) ?
    C34 N3 Zn2 . . 113.9(4) ?
    C38 N3 Zn2 . . 128.4(4) ?
    C38 N3 C34 . . 117.5(5) ?
    C29 N4 Zn2 . . 127.8(5) ?
    C29 N4 C33 . . 118.8(6) ?
    C33 N4 Zn2 . . 113.2(4) ?
    O1 C1 C3 . . 114.9(6) ?
    O2 C1 O1 . . 126.6(6) ?
    O2 C1 C3 . . 118.5(5) ?
    O3 C1A O4 . . 127.1(6) ?
    O3 C1A C4 . . 115.2(5) ?
    O4 C1A C4 . . 117.4(5) ?
    H2A C2 H2B . . 109.5 ?
    H2A C2 H2C . . 109.5 ?
    H2B C2 H2C . . 109.5 ?
    C31 C2 H2A . . 109.5 ?
    C31 C2 H2B . . 109.5 ?
    C31 C2 H2C . . 109.5 ?
    C4 C3 C1 . . 121.7(6) ?
    C4 C3 C8 . . 119.5(6) ?
    C8 C3 C1 . . 118.7(5) ?
    C3 C4 C1A . . 122.2(6) ?
    C5 C4 C1A . . 119.7(5) ?
    C5 C4 C3 . . 118.1(6) ?
    C4 C5 Cl1 . . 119.9(5) ?
    C4 C5 C6 . . 122.3(6) ?
    C6 C5 Cl1 . . 117.8(5) ?
    C5 C6 H6 . . 120.3 ?
    C7 C6 C5 . . 119.3(7) ?
    C7 C6 H6 . . 120.3 ?
    C6 C7 H7 . . 120.1 ?
    C6 C7 C8 . . 119.8(6) ?
    C8 C7 H7 . . 120.1 ?
    C3 C8 H8 . . 119.6 ?
    C7 C8 C3 . . 120.9(6) ?
    C7 C8 H8 . . 119.6 ?
    O5 C9 C11 . . 114.7(6) ?
    O6 C9 O5 . . 124.3(7) ?
    O6 C9 C11 . . 121.0(6) ?
    O7 C10 C12 . . 117.9(5) ?
    O8 C10 O7 . . 123.8(6) ?
    O8 C10 C12 . . 117.9(6) ?
    C12 C11 C9 . . 122.7(6) ?
    C16 C11 C9 . . 117.9(6) ?
    C16 C11 C12 . . 119.4(6) ?
    C11 C12 C10 . . 125.2(6) ?
    C13 C12 C10 . . 117.7(5) ?
    C13 C12 C11 . . 117.0(6) ?
    C12 C13 Cl2 . . 119.9(5) ?
    C12 C13 C14 . . 123.6(6) ?
    C14 C13 Cl2 . . 116.6(5) ?
    C13 C14 H14 . . 121.0 ?
    C15 C14 C13 . . 118.0(8) ?
    C15 C14 H14 . . 121.0 ?
    C14 C15 H15 . . 119.9 ?
    C16 C15 C14 . . 120.3(7) ?
    C16 C15 H15 . . 119.9 ?
    C11 C16 H16 . . 119.2 ?
    C15 C16 C11 . . 121.7(6) ?
    C15 C16 H16 . . 119.2 ?
    N1 C17 H17 . . 119.4 ?
    N1 C17 C18 . . 121.3(6) ?
    C18 C17 H17 . . 119.4 ?
    C17 C18 H18 . . 119.7 ?
    C17 C18 C19 . . 120.6(6) ?
    C19 C18 H18 . . 119.7 ?
    C18 C19 C20 . . 117.7(6) ?
    C18 C19 C27 . . 122.1(6) ?
    C20 C19 C27 . . 120.1(6) ?
    C19 C20 H20 . . 120.1 ?
    C21 C20 C19 . . 119.7(6) ?
    C21 C20 H20 . . 120.1 ?
    N1 C21 C20 . . 121.6(6) ?
    N1 C21 C22 . . 115.8(5) ?
    C20 C21 C22 . . 122.6(6) ?
    N2 C22 C21 . . 115.3(5) ?
    N2 C22 C23 . . 121.8(5) ?
    C23 C22 C21 . . 122.9(6) ?
    C22 C23 H23 . . 120.2 ?
    C24 C23 C22 . . 119.7(6) ?
    C24 C23 H23 . . 120.2 ?
    C23 C24 C25 . . 117.1(6) ?
    C23 C24 C28 . . 120.2(7) ?
    C25 C24 C28 . . 122.6(6) ?
    C24 C25 H25 . . 120.2 ?
    C26 C25 C24 . . 119.6(6) ?
    C26 C25 H25 . . 120.2 ?
    N2 C26 C25 . . 123.9(6) ?
    N2 C26 H26 . . 118.1 ?
    C25 C26 H26 . . 118.1 ?
    C19 C27 H27A . . 109.5 ?
    C19 C27 H27B . . 109.5 ?
    C19 C27 H27C . . 109.5 ?
    H27A C27 H27B . . 109.5 ?
    H27A C27 H27C . . 109.5 ?
    H27B C27 H27C . . 109.5 ?
    C24 C28 H28A . . 109.5 ?
    C24 C28 H28B . . 109.5 ?
    C24 C28 H28C . . 109.5 ?
    H28A C28 H28B . . 109.5 ?
    H28A C28 H28C . . 109.5 ?
    H28B C28 H28C . . 109.5 ?
    N4 C29 H29 . . 118.9 ?
    N4 C29 C30 . . 122.1(6) ?
    C30 C29 H29 . . 118.9 ?
    C29 C30 H30 . . 120.2 ?
    C31 C30 C29 . . 119.6(6) ?
    C31 C30 H30 . . 120.2 ?
    C30 C31 C2 . . 121.3(6) ?
    C30 C31 C32 . . 117.7(6) ?
    C32 C31 C2 . . 121.1(6) ?
    C31 C32 H32 . . 120.0 ?
    C33 C32 C31 . . 120.0(6) ?
    C33 C32 H32 . . 120.0 ?
    N4 C33 C32 . . 121.7(5) ?
    N4 C33 C34 . . 115.4(5) ?
    C32 C33 C34 . . 122.9(6) ?
    N3 C34 C33 . . 116.1(5) ?
    N3 C34 C35 . . 121.7(5) ?
    C35 C34 C33 . . 122.2(6) ?
    C34 C35 H35 . . 119.5 ?
    C36 C35 C34 . . 121.0(6) ?
    C36 C35 H35 . . 119.5 ?
    C35 C36 C37 . . 115.9(6) ?
    C35 C36 C39 . . 121.0(6) ?
    C37 C36 C39 . . 123.1(6) ?
    C36 C37 H37 . . 119.8 ?
    C38 C37 C36 . . 120.5(6) ?
    C38 C37 H37 . . 119.8 ?
    N3 C38 C37 . . 123.4(6) ?
    N3 C38 H38 . . 118.3 ?
    C37 C38 H38 . . 118.3 ?
    C36 C39 H39A . . 109.5 ?
    C36 C39 H39B . . 109.5 ?
    C36 C39 H39C . . 109.5 ?
    H39A C39 H39B . . 109.5 ?
    H39A C39 H39C . . 109.5 ?
    H39B C39 H39C . . 109.5 ?
loop_
    _geom_torsion_atom_site_label_1
    _geom_torsion_atom_site_label_2
    _geom_torsion_atom_site_label_3
    _geom_torsion_atom_site_label_4
    _geom_torsion_site_symmetry_1
    _geom_torsion_site_symmetry_2
    _geom_torsion_site_symmetry_3
    _geom_torsion_site_symmetry_4
    _geom_torsion
    _geom_torsion_publ_flag
    Zn1 O1 C1 O2 . . . . 18.8(10) ?
    Zn1 O1 C1 C3 . . . . -159.9(4) ?
    Zn1 O3 C1A O4 1_554 . . . 22.0(9) ?
    Zn1 O3 C1A C4 1_554 . . . -152.6(4) ?
    Zn1 N1 C17 C18 . . . . 176.6(5) ?
    Zn1 N1 C21 C20 . . . . -178.3(5) ?
    Zn1 N1 C21 C22 . . . . 4.9(6) ?
    Zn1 N2 C22 C21 . . . . -3.0(6) ?
    Zn1 N2 C22 C23 . . . . 175.9(4) ?
    Zn1 N2 C26 C25 . . . . -175.1(6) ?
    Zn2 O5 C9 O6 . . . . 6.5(12) ?
    Zn2 O5 C9 C11 . . . . -173.1(4) ?
    Zn2 O7 C10 O8 1_556 . . . 17.5(8) ?
    Zn2 O7 C10 C12 1_556 . . . -155.3(4) ?
    Zn2 N3 C34 C33 . . . . 5.0(6) ?
    Zn2 N3 C34 C35 . . . . -175.2(4) ?
    Zn2 N3 C38 C37 . . . . 173.7(6) ?
    Zn2 N4 C29 C30 . . . . -176.3(5) ?
    Zn2 N4 C33 C32 . . . . 178.6(5) ?
    Zn2 N4 C33 C34 . . . . -2.0(6) ?
    Cl1 C5 C6 C7 . . . . 178.0(6) ?
    Cl2 C13 C14 C15 . . . . 179.1(5) ?
    O1 Zn1 N1 C17 . . . . -90.0(5) ?
    O1 Zn1 N1 C21 . . . . 84.6(4) ?
    O1 Zn1 N2 C22 . . . . -118.1(4) ?
    O1 Zn1 N2 C26 . . . . 59.4(6) ?
    O1 C1 C3 C4 . . . . -160.0(6) ?
    O1 C1 C3 C8 . . . . 22.1(9) ?
    O1W Zn1 O1 C1 . . . . -108.3(5) ?
    O1W Zn1 N1 C17 . . . . 17.3(5) ?
    O1W Zn1 N1 C21 . . . . -168.0(4) ?
    O1W Zn1 N2 C22 . . . . 61.4(8) ?
    O1W Zn1 N2 C26 . . . . -121.2(6) ?
    O2 C1 C3 C4 . . . . 21.2(10) ?
    O2 C1 C3 C8 . . . . -156.7(6) ?
    O3 Zn1 O1 C1 1_556 . . . 159.2(5) ?
    O3 Zn1 N1 C17 1_556 . . . 109.8(5) ?
    O3 Zn1 N1 C21 1_556 . . . -75.6(5) ?
    O3 Zn1 N2 C22 1_556 . . . 143.3(4) ?
    O3 Zn1 N2 C26 1_556 . . . -39.3(6) ?
    O3 C1A C4 C3 . . . . -106.9(7) ?
    O3 C1A C4 C5 . . . . 73.4(7) ?
    O4 C1A C4 C3 . . . . 77.9(8) ?
    O4 C1A C4 C5 . . . . -101.8(7) ?
    O5 Zn2 N3 C34 . . . . 101.7(4) ?
    O5 Zn2 N3 C38 . . . . -72.9(6) ?
    O5 Zn2 N4 C29 . . . . 63.2(6) ?
    O5 Zn2 N4 C33 . . . . -111.5(4) ?
    O5 C9 C11 C12 . . . . -171.7(6) ?
    O5 C9 C11 C16 . . . . 8.5(9) ?
    O6 C9 C11 C12 . . . . 8.7(10) ?
    O6 C9 C11 C16 . . . . -171.1(7) ?
    O7 Zn2 O5 C9 1_554 . . . 157.7(6) ?
    O7 Zn2 N3 C34 1_554 . . . -119.5(4) ?
    O7 Zn2 N3 C38 1_554 . . . 65.9(7) ?
    O7 Zn2 N4 C29 1_554 . . . -53.1(6) ?
    O7 Zn2 N4 C33 1_554 . . . 132.3(4) ?
    O7 C10 C12 C11 . . . . -99.1(7) ?
    O7 C10 C12 C13 . . . . 85.1(7) ?
    O8 C10 C12 C11 . . . . 87.7(8) ?
    O8 C10 C12 C13 . . . . -88.1(7) ?
    N1 Zn1 O1 C1 . . . . -7.1(6) ?
    N1 Zn1 N2 C22 . . . . 4.2(4) ?
    N1 Zn1 N2 C26 . . . . -178.4(6) ?
    N1 C17 C18 C19 . . . . -0.3(10) ?
    N1 C21 C22 N2 . . . . -1.2(7) ?
    N1 C21 C22 C23 . . . . 180.0(6) ?
    N2 Zn1 O1 C1 . . . . 71.5(5) ?
    N2 Zn1 N1 C17 . . . . -179.5(5) ?
    N2 Zn1 N1 C21 . . . . -4.9(4) ?
    N2 C22 C23 C24 . . . . 0.5(9) ?
    N3 Zn2 O5 C9 . . . . -54.4(7) ?
    N3 Zn2 N4 C29 . . . . 178.3(6) ?
    N3 Zn2 N4 C33 . . . . 3.6(4) ?
    N3 C34 C35 C36 . . . . 0.5(9) ?
    N4 Zn2 O5 C9 . . . . 34.9(7) ?
    N4 Zn2 N3 C34 . . . . -4.7(4) ?
    N4 Zn2 N3 C38 . . . . -179.3(6) ?
    N4 C29 C30 C31 . . . . -1.0(11) ?
    N4 C33 C34 N3 . . . . -1.9(8) ?
    N4 C33 C34 C35 . . . . 178.3(6) ?
    C1 C3 C4 C1A . . . . 1.6(10) ?
    C1 C3 C4 C5 . . . . -178.7(6) ?
    C1 C3 C8 C7 . . . . 176.6(6) ?
    C1A C4 C5 Cl1 . . . . 2.7(9) ?
    C1A C4 C5 C6 . . . . -178.4(6) ?
    C2 C31 C32 C33 . . . . 178.9(7) ?
    C3 C4 C5 Cl1 . . . . -177.0(5) ?
    C3 C4 C5 C6 . . . . 1.9(10) ?
    C4 C3 C8 C7 . . . . -1.3(10) ?
    C4 C5 C6 C7 . . . . -0.9(12) ?
    C5 C6 C7 C8 . . . . -1.3(12) ?
    C6 C7 C8 C3 . . . . 2.3(11) ?
    C8 C3 C4 C1A . . . . 179.5(6) ?
    C8 C3 C4 C5 . . . . -0.8(10) ?
    C9 C11 C12 C10 . . . . 3.1(9) ?
    C9 C11 C12 C13 . . . . 178.9(5) ?
    C9 C11 C16 C15 . . . . -178.7(6) ?
    C10 C12 C13 Cl2 . . . . -3.1(7) ?
    C10 C12 C13 C14 . . . . 177.4(6) ?
    C11 C12 C13 Cl2 . . . . -179.2(4) ?
    C11 C12 C13 C14 . . . . 1.3(9) ?
    C12 C11 C16 C15 . . . . 1.5(10) ?
    C12 C13 C14 C15 . . . . -1.4(10) ?
    C13 C14 C15 C16 . . . . 1.4(11) ?
    C14 C15 C16 C11 . . . . -1.5(11) ?
    C16 C11 C12 C10 . . . . -177.1(6) ?
    C16 C11 C12 C13 . . . . -1.3(8) ?
    C17 N1 C21 C20 . . . . -3.4(9) ?
    C17 N1 C21 C22 . . . . 179.8(5) ?
    C17 C18 C19 C20 . . . . -0.3(10) ?
    C17 C18 C19 C27 . . . . 178.9(7) ?
    C18 C19 C20 C21 . . . . -0.9(9) ?
    C19 C20 C21 N1 . . . . 2.8(9) ?
    C19 C20 C21 C22 . . . . 179.4(5) ?
    C20 C21 C22 N2 . . . . -178.0(6) ?
    C20 C21 C22 C23 . . . . 3.2(9) ?
    C21 N1 C17 C18 . . . . 2.1(9) ?
    C21 C22 C23 C24 . . . . 179.3(6) ?
    C22 N2 C26 C25 . . . . 2.3(11) ?
    C22 C23 C24 C25 . . . . 0.4(9) ?
    C22 C23 C24 C28 . . . . 177.5(6) ?
    C23 C24 C25 C26 . . . . 0.1(11) ?
    C24 C25 C26 N2 . . . . -1.4(12) ?
    C26 N2 C22 C21 . . . . 179.3(6) ?
    C26 N2 C22 C23 . . . . -1.8(9) ?
    C27 C19 C20 C21 . . . . 179.9(7) ?
    C28 C24 C25 C26 . . . . -177.0(7) ?
    C29 N4 C33 C32 . . . . 3.5(9) ?
    C29 N4 C33 C34 . . . . -177.2(6) ?
    C29 C30 C31 C2 . . . . -177.3(7) ?
    C29 C30 C31 C32 . . . . 2.2(10) ?
    C30 C31 C32 C33 . . . . -0.7(10) ?
    C31 C32 C33 N4 . . . . -2.2(9) ?
    C31 C32 C33 C34 . . . . 178.6(5) ?
    C32 C33 C34 N3 . . . . 177.4(6) ?
    C32 C33 C34 C35 . . . . -2.4(9) ?
    C33 N4 C29 C30 . . . . -1.9(10) ?
    C33 C34 C35 C36 . . . . -179.8(5) ?
    C34 N3 C38 C37 . . . . -0.7(11) ?
    C34 C35 C36 C37 . . . . -0.2(9) ?
    C34 C35 C36 C39 . . . . -179.9(6) ?
    C35 C36 C37 C38 . . . . -0.5(10) ?
    C36 C37 C38 N3 . . . . 1.0(12) ?
    C38 N3 C34 C33 . . . . -179.8(6) ?
    C38 N3 C34 C35 . . . . 0.0(9) ?
    C39 C36 C37 C38 . . . . 179.2(7) ?
loop_
    _geom_hbond_atom_site_label_D
    _geom_hbond_atom_site_label_H
    _geom_hbond_atom_site_label_A
    _geom_hbond_site_symmetry_A
    _geom_hbond_distance_DH
    _geom_hbond_distance_HA
    _geom_hbond_distance_DA
    _geom_hbond_angle_DHA
    O1W H1WA O4 2_665 0.85 2.10 2.768(6) 134.8
    O1W H1WB O4 1_556 0.85 1.79 2.644(6) 179.2
    O1W H1WB O3 1_556 0.85 2.43 2.930(5) 118.1
    C17 H17 O4 2_665 0.93 2.36 3.202(8) 149.7
    C20 H20 O6 2_664 0.93 2.28 3.171(8) 159.5
    C23 H23 O6 2_664 0.93 2.40 3.306(8) 163.8
    C32 H32 O2 2_665 0.93 2.57 3.459(8) 160.8
    C35 H35 O2 2_665 0.93 2.45 3.353(8) 165.0
data_global
_journal_date_recd_electronic     2012-02-27
_journal_date_accepted     2012-03-31
_journal_name_full     'Acta Crystallographica, Section E'
_journal_year     2012
_journal_volume     68
_journal_issue      5
_journal_page_first     m574
_journal_page_last     m575
_journal_paper_category     QM
_journal_paper_doi     10.1107/S1600536812014006
_journal_coeditor_code     ZQ2156
_publ_contact_author_name     'Yu Zhu'
_publ_contact_author_address
;
Department of Chemistry, Zhengzhou University
Zhengzhou 450001, People's Republic of China
;
_publ_contact_author_email     'zhuyu@zzu.edu.cn'
_publ_contact_author_fax     '0086 371 67763390'
_publ_contact_author_phone     '0086 371 67763390'
_publ_section_title
;\
<i>catena</i>-Poly[[[aqua(4,4'-dimethyl-2,2'-bipyridine-\k^2^<i>N</i>,\
<i>N</i>')zinc]-\m-3-chlorobenzene-1,2-dicaboxylato-\k^2^<i>O</i>^2^:\
<i>O</i>^3^]
[[(4,4'-dimethyl-2,2'-bipyridine-\k^2^<i>N</i>,<i>N</i>')zinc]-\m-3-\
chlorobenzene-1,2-dicaboxylato-\k^2^<i>O</i>^2^:<i>O</i>^3^]]
;
loop_
    _publ_author_name
    _publ_author_address
    'Yu Zhu'
;
Department of Chemistry, Zhengzhou University
Zhengzhou 450001,
People's Republic of China
;
    'Hai-Yang Li'
;
Department of Chemistry, Zhengzhou University
Zhengzhou 450001,
People's Republic of China
;
    'Ming-Li Ma'
;
Department of Chemistry, Zhengzhou University
Zhengzhou 450001,
People's Republic of China
;
