# Supplementary material for: catena-Poly[[[aqua­(4,4′-dimethyl-2,2′-bipyridine-κ2 N,N′)zinc]-μ-3-chloro­benzene-1,2-dicaboxylato-κ2 O 2:O 3] [[(4,4′-dimethyl-2,2′-bipyridine-κ2 N,N′)zinc]-μ-3-chloro­benzene-1,2-dicaboxylato-κ2 O 2:O 3]]
Source: Acta Crystallogr Sect E Struct Rep Online. 2012 Apr 13;68(Pt 5):m574–5. doi: 10.1107/S1600536812014006 (PMC3344323; doi:10.1107/S1600536812014006)
Supplement: Supplementary file 2 [file e-68-0m574-Isup2.hkl]

# 
# h,k,l, Fc-squared, Fo-squared, sigma(Fo-squared) and status flag 
# 
data_I
_shelx_title ' 20110910a in Pna21 ' 
_shelx_refln_list_code          4 
_shelx_F_calc_maximum      332.20 
_exptl_crystal_F_000      1864.00 
_reflns_d_resolution_high  0.8000 
 
loop_ 
 _symmetry_equiv_pos_as_xyz 
 'x, y, z' 
 '-x, -y, z+1/2' 
 '-x+1/2, y+1/2, z+1/2' 
 'x+1/2, -y+1/2, z' 
 
_cell_length_a    34.0505 
_cell_length_b    14.1831 
_cell_length_c     7.8764 
_cell_angle_alpha  90.000 
_cell_angle_beta   90.000 
_cell_angle_gamma  90.000 
 
_shelx_F_squared_multiplier     1.000 
 
loop_ 
 _refln_index_h 
 _refln_index_k 
 _refln_index_l 
 _refln_F_squared_calc 
 _refln_F_squared_meas 
 _refln_F_squared_sigma 
 _refln_observed_status 
   7   4  -7      458.08      549.21     94.42 o 
   8   4  -7      335.33      438.53     81.39 o 
   9   4  -7      599.20      661.83     96.30 o 
   5   5  -7      827.45      912.24    128.21 o 
   6   5  -7      245.84      210.91     67.17 o 
   7   5  -7       88.64      237.20     75.45 o 
   8   5  -7     1205.74     1082.14    130.02 o 
   9   5  -7      282.28      209.49     71.99 o 
  10   5  -7     1722.73     1766.18    167.10 o 
  11   5  -7      113.60      125.66     70.41 o 
  12   5  -7      723.29      678.40    115.33 o 
   4   6  -7     1638.49     1832.10    185.35 o 
   5   6  -7      442.57      471.44    103.81 o 
   6   6  -7      197.30      186.90     77.46 o 
   7   6  -7      734.68     1020.70    147.45 o 
   8   6  -7      485.28      564.19    113.28 o 
   9   6  -7      670.57      541.55    108.13 o 
  10   6  -7      357.77      282.55     86.43 o 
  11   6  -7      970.17     1221.17    153.87 o 
  12   6  -7     1202.37     1123.69    146.27 o 
  13   6  -7      280.91      240.25     87.80 o 
  14   6  -7     1020.21     1215.37    154.40 o 
   3   7  -7     1430.14     1564.16    182.55 o 
   4   7  -7      568.37      590.14    127.19 o 
   5   7  -7      568.98      569.76    127.63 o 
   6   7  -7      425.06      294.80     97.30 o 
   7   7  -7      747.15      581.19    119.83 o 
   8   7  -7      321.77      382.92    109.46 o 
   9   7  -7      347.42      446.66    110.28 o 
  10   7  -7      273.12      317.85     98.54 o 
  11   7  -7      759.79      894.75    145.04 o 
  12   7  -7      272.84      422.59    119.55 o 
  13   7  -7     1460.92     1316.83    173.29 o 
  14   7  -7        1.28       88.72     84.57 o 
  15   7  -7      687.13      721.37    133.58 o 
   2   8  -7      612.46      551.30    127.58 o 
   3   8  -7      212.02      347.95    112.89 o 
   4   8  -7     1250.74     1354.55    172.94 o 
   5   8  -7      299.44      167.26     92.08 o 
   6   8  -7      793.64     1130.01    157.70 o 
   7   8  -7       22.92       84.56     83.80 o 
   8   8  -7       10.01       21.03     87.25 o 
   9   8  -7      531.64      667.08    133.63 o 
  10   8  -7      351.93      357.83    106.14 o 
  11   8  -7      227.63      230.54     99.49 o 
  12   8  -7     1568.87     1743.26    206.74 o 
  13   8  -7      597.04      696.59    148.23 o 
  14   8  -7     1143.91     1036.79    172.73 o 
  15   8  -7      467.65      715.12    145.64 o 
  16   8  -7     1933.75     1851.87    210.28 o 
  17   8  -7      585.98      373.47    121.67 o 
   2   9  -7      260.37      497.04    126.72 o 
   3   9  -7      748.98      961.20    165.23 o 
   4   9  -7        2.91      -22.92     84.31 o 
   5   9  -7      415.97      636.71    141.65 o 
   6   9  -7      303.97      300.05    115.40 o 
   7   9  -7      577.02      454.29    136.56 o 
   8   9  -7      345.69      330.24    114.72 o 
   9   9  -7      468.01      651.15    152.06 o 
  10   9  -7     1282.76     1290.86    186.15 o 
  11   9  -7       73.30      282.28    122.63 o 
  12   9  -7      568.89      583.14    137.19 o 
  13   9  -7      140.78      118.48    101.31 o 
  14   9  -7      143.98      263.30    131.16 o 
  15   9  -7       60.80      154.87    111.28 o 
  16   9  -7      154.51       71.03     78.58 o 
  17   9  -7       50.40      166.66     92.11 o 
  18   9  -7      643.01      789.47    152.39 o 
   1  10  -7      386.49      182.86    114.19 o 
   2  10  -7      107.12      146.35     99.12 o 
   3  10  -7        5.47      248.26    120.02 o 
   4  10  -7      651.71      630.89    146.00 o 
   5  10  -7      240.34      174.54    111.56 o 
   6  10  -7      281.70      227.53    106.22 o 
   7  10  -7     1365.24     1357.29    196.88 o 
   8  10  -7       15.43      248.58    119.31 o 
   9  10  -7      463.93      441.39    137.21 o 
  10  10  -7      125.05      302.87    119.79 o 
  11  10  -7     1081.18     1291.30    188.83 o 
  12  10  -7      307.41      289.76    133.76 o 
  13  10  -7      572.09      714.85    156.81 o 
  14  10  -7      404.94      381.10    129.46 o 
  15  10  -7      725.40      641.66    155.69 o 
  16  10  -7      157.81      274.66    124.27 o 
  17  10  -7      456.16      582.06    145.40 o 
   1  11  -7      409.48      431.96    131.90 o 
   2  11  -7      251.38      242.90    110.07 o 
   3  11  -7      310.12      454.59    143.58 o 
   4  11  -7      183.16      117.62    110.70 o 
   5  11  -7     1060.73     1149.89    194.16 o 
   6  11  -7       39.70      -73.83     94.50 o 
   7  11  -7      290.11      421.08    128.21 o 
   8  11  -7      189.71      317.54    141.35 o 
   9  11  -7        4.88      -60.07     82.90 o 
  10  11  -7       99.75      243.95    120.69 o 
  11  11  -7      179.09       97.12     94.30 o 
  12  11  -7       24.59       65.24     89.07 o 
  13  11  -7      292.69      122.66     95.59 o 
  14  11  -7       64.26      169.58    126.10 o 
   1  12  -7       64.70       75.50    102.94 o 
   2  12  -7       42.60      -30.63    107.90 o 
   3  12  -7       56.16      194.94    122.64 o 
   4  12  -7      274.56      530.37    151.82 o 
   5  12  -7       18.99      108.35    119.07 o 
   6  12  -7      674.22      531.16    162.98 o 
   7  12  -7      744.07      782.20    175.17 o 
   8  12  -7      247.34      297.52    138.91 o 
  12   0  -6     1521.93     1455.24     78.43 o 
   9   1  -6     2554.73     2580.10    122.30 o 
  10   1  -6     3170.29     2770.49    130.57 o 
  11   1  -6     1100.73     1133.86     89.17 o 
  12   1  -6      142.27      170.75     44.60 o 
  13   1  -6       63.69       83.18     37.04 o 
  14   1  -6     1588.79     1593.17    110.73 o 
  15   1  -6      588.39      668.64     80.26 o 
   6   2  -6      648.23      723.74     80.46 o 
   7   2  -6     6868.12     6774.38    234.68 o 
   8   2  -6     1590.42     1598.87    115.58 o 
   9   2  -6       47.49       -5.81     34.83 o 
  10   2  -6     1221.47     1152.97    101.85 o 
  11   2  -6      889.66     1002.39     98.49 o 
  12   2  -6      506.99      519.22     75.10 o 
  13   2  -6     1160.21     1182.00    106.82 o 
  14   2  -6      993.18      863.68     94.83 o 
  15   2  -6     1195.53     1291.64    115.83 o 
  16   2  -6       81.32      150.82     62.99 o 
   5   3  -6      194.11      185.60     55.52 o 
   6   3  -6      479.42      487.86     76.95 o 
   7   3  -6     1042.72     1099.65    106.80 o 
   8   3  -6      343.18      275.37     61.47 o 
   9   3  -6     4409.46     4580.69    221.70 o 
  10   3  -6      462.72      479.70     81.59 o 
  11   3  -6     2246.77     2096.99    150.69 o 
  12   3  -6     2574.34     2485.92    167.60 o 
  13   3  -6      204.05      222.48     63.51 o 
  14   3  -6     1311.39     1199.01    123.98 o 
  15   3  -6      817.07      772.40    100.97 o 
  16   3  -6      635.34      699.75    100.00 o 
   3   4  -6     5971.65     5925.25    271.14 o 
   4   4  -6       56.24      241.11     72.07 o 
   5   4  -6      869.81      874.41    110.41 o 
   6   4  -6      885.33      722.12    102.91 o 
   7   4  -6     1683.44     1864.72    150.32 o 
   8   4  -6      442.89      377.61     75.61 o 
   9   4  -6      389.66      304.32     76.02 o 
  10   4  -6     2754.94     2836.96    190.23 o 
  11   4  -6     2302.16     2045.15    164.22 o 
  12   4  -6      611.94      577.57     90.62 o 
  13   4  -6      339.98      394.98     82.95 o 
  14   4  -6      502.84      623.74    103.35 o 
  15   4  -6      539.36      727.66    119.16 o 
  16   4  -6     2406.83     2173.08    180.97 o 
  17   4  -6     1864.61     2005.48    176.64 o 
   2   5  -6      291.41      273.59     78.02 o 
   3   5  -6      312.39      378.08     94.03 o 
   4   5  -6     3085.20     3235.63    218.89 o 
   5   5  -6      467.03      406.62     85.28 o 
   6   5  -6       14.75        0.45     52.79 o 
   7   5  -6     1421.71     1273.08    137.93 o 
   8   5  -6      120.40      224.73     82.41 o 
   9   5  -6      224.54      179.39     74.72 o 
  10   5  -6      604.52      663.14    113.96 o 
  11   5  -6     2396.74     2528.93    193.00 o 
  12   5  -6      514.61      534.65     98.67 o 
  13   5  -6      196.18      340.60     93.72 o 
  14   5  -6     3169.17     3079.25    222.66 o 
  15   5  -6      170.07      175.33     78.64 o 
  16   5  -6      398.68      594.87    112.71 o 
  17   5  -6      312.75      464.45    103.20 o 
   1   6  -6     1240.50      973.24    139.59 o 
   2   6  -6     4863.01     4580.18    274.14 o 
   3   6  -6     1308.53     1303.54    150.12 o 
   4   6  -6     1040.76      940.28    138.54 o 
   5   6  -6     1631.77     1779.64    170.87 o 
   6   6  -6     1295.55     1382.86    154.53 o 
   7   6  -6     1196.57     1050.88    135.95 o 
   8   6  -6      791.50      814.40    126.98 o 
   9   6  -6      794.96      651.68    117.43 o 
  10   6  -6     1372.20     1406.75    159.13 o 
  11   6  -6      791.47      831.69    123.24 o 
  12   6  -6      499.65      502.00    111.57 o 
  13   6  -6     1416.04     1441.81    160.35 o 
  14   6  -6       33.08       79.68     71.17 o 
  15   6  -6      553.99      660.43    116.86 o 
  16   6  -6     1443.34     1559.71    177.50 o 
  17   6  -6     1281.42     1379.08    169.78 o 
  18   6  -6      190.35      302.66     95.12 o 
   1   7  -6       66.74       79.91     76.48 o 
   2   7  -6      868.41      875.62    142.66 o 
   3   7  -6      761.53      874.13    143.35 o 
   4   7  -6       74.95      180.00     79.48 o 
   5   7  -6     1164.28     1032.28    146.99 o 
   6   7  -6      500.57      550.79    117.72 o 
   7   7  -6     1967.14     1871.26    189.14 o 
   8   7  -6      869.21      866.59    134.17 o 
   9   7  -6     2670.35     2806.58    229.55 o 
  10   7  -6     1222.21     1336.62    166.22 o 
  11   7  -6      967.28     1125.23    153.63 o 
  12   7  -6      796.47      808.89    132.38 o 
  13   7  -6      462.46      411.98    106.68 o 
  14   7  -6      472.01      425.23    109.58 o 
  15   7  -6      284.51      323.60     97.67 o 
  16   7  -6      889.63      952.38    147.03 o 
  17   7  -6      803.95      928.46    150.51 o 
  18   7  -6      139.31      321.68    109.90 o 
  19   7  -6      929.92      966.19    157.58 o 
  20   7  -6      639.38      795.71    138.88 o 
   0   8  -6     5428.53     5924.56    349.13 o 
   1   8  -6      608.17      607.00     96.70 o 
   2   8  -6        6.55       87.73     91.73 o 
   3   8  -6     1623.03     1763.72    199.27 o 
   4   8  -6      149.77       84.61     78.38 o 
   5   8  -6      123.90      169.44     92.62 o 
   6   8  -6     1166.13     1205.92    165.34 o 
   7   8  -6     2485.73     2756.59    241.94 o 
   8   8  -6      638.35      707.82    143.18 o 
   9   8  -6     2238.64     2253.28    227.43 o 
  10   8  -6     2621.67     2959.86    255.04 o 
  11   8  -6       34.14      122.25     94.77 o 
  12   8  -6      413.84      573.55    132.47 o 
  13   8  -6      421.17      450.14    123.24 o 
  14   8  -6        7.44       75.31     78.82 o 
  15   8  -6      853.96      797.53    137.60 o 
  16   8  -6      190.40      314.20    113.96 o 
  17   8  -6      440.67      404.75    120.83 o 
  18   8  -6     1040.62     1148.42    173.23 o 
  19   8  -6      593.12      781.15    153.22 o 
  20   8  -6      375.52      431.26    128.72 o 
  21   8  -6      264.25      597.47    146.85 o 
   1   9  -6      735.59      744.18    100.14 o 
   2   9  -6      580.50      574.80     95.88 o 
   3   9  -6      103.41      128.40     85.31 o 
   4   9  -6      675.02      467.45    119.08 o 
   5   9  -6       71.89      101.51     84.64 o 
   6   9  -6      553.91      717.74    139.59 o 
   7   9  -6      225.65      256.08     99.48 o 
   8   9  -6      231.97      277.63    114.60 o 
   9   9  -6     1174.30     1223.57    178.34 o 
  10   9  -6      555.28      563.32    124.83 o 
  11   9  -6      286.47      348.59    118.19 o 
  12   9  -6     1359.61     1363.05    190.44 o 
  13   9  -6      413.53      663.52    153.93 o 
  14   9  -6     2564.69     2480.69    247.87 o 
  15   9  -6      425.40      727.61    156.76 o 
  16   9  -6     1419.63     1519.96    199.54 o 
  17   9  -6      583.43      726.68    157.25 o 
  18   9  -6       12.29       42.78     97.93 o 
  19   9  -6      122.57      124.16    104.05 o 
  20   9  -6      143.21      404.48    152.96 o 
  21   9  -6      653.57      719.92    169.23 o 
  22   9  -6      445.14      612.23    144.73 o 
  23   9  -6       66.72      203.57    134.22 o 
   0  10  -6     1902.63     1986.11    228.81 o 
   1  10  -6     1390.69     1517.60    166.68 o 
   2  10  -6       92.36      180.04     69.71 o 
   3  10  -6      147.49      208.98    108.68 o 
   4  10  -6       37.05       18.58     84.32 o 
   5  10  -6     1799.02     2176.33    237.21 o 
   6  10  -6       19.55       -5.22     98.16 o 
   7  10  -6      260.67      308.43    114.01 o 
   8  10  -6      853.76     1029.14    176.37 o 
   9  10  -6      438.02      418.20    132.23 o 
  10  10  -6     1267.75      966.19    169.04 o 
  11  10  -6     1086.37     1209.55    189.83 o 
  12  10  -6      342.85      386.76    135.99 o 
  13  10  -6      214.81      187.28     96.08 o 
  14  10  -6       45.15       22.46     83.56 o 
  15  10  -6       19.61      204.47    113.70 o 
  16  10  -6      707.46      845.93    168.23 o 
  17  10  -6     2175.97     2092.42    248.28 o 
  18  10  -6       94.79      358.84    136.24 o 
  19  10  -6      131.90      209.85    118.99 o 
  20  10  -6      306.81      635.79    152.12 o 
  21  10  -6       43.52      256.53    124.67 o 
  22  10  -6       37.34      158.54    131.17 o 
  23  10  -6      979.90     1104.79    199.28 o 
   1  11  -6      794.73      711.42    141.18 o 
   2  11  -6      129.87      179.56     76.96 o 
   3  11  -6       72.18       -6.71     82.79 o 
   4  11  -6      280.81      259.44    112.74 o 
   5  11  -6       44.72      130.27    109.53 o 
   6  11  -6      244.38      145.02    115.44 o 
   7  11  -6      983.19      999.14    175.43 o 
   8  11  -6       61.71       77.84     90.81 o 
   9  11  -6      111.92      143.57    110.48 o 
  10  11  -6       34.12       62.45     91.61 o 
  11  11  -6      779.29      801.42    164.64 o 
  12  11  -6       97.69       -5.23     83.98 o 
  13  11  -6        8.96       38.44     99.09 o 
  14  11  -6       63.53      156.51    113.78 o 
  15  11  -6       63.12        2.08     93.73 o 
  16  11  -6       42.28      156.63    146.56 o 
  17  11  -6     1581.23     1704.96    236.04 o 
  18  11  -6      102.28      492.83    165.45 o 
  19  11  -6      166.01      493.26    155.98 o 
  20  11  -6       11.00      103.57    109.12 o 
  21  11  -6      299.32      287.00    121.16 o 
   0  12  -6     1660.84     2089.83    261.09 o 
   1  12  -6      728.36      727.42    129.59 o 
   2  12  -6      240.85      337.49    101.80 o 
   3  12  -6      113.09      230.81    105.19 o 
   4  12  -6      747.48      902.99    179.98 o 
   5  12  -6      298.41      361.38    146.60 o 
   6  12  -6      103.41      151.64    108.67 o 
   7  12  -6      166.99      180.20    116.86 o 
   8  12  -6       29.33       27.77     83.66 o 
   9  12  -6      461.81      624.26    158.43 o 
  10  12  -6     1294.23     1530.10    223.91 o 
  11  12  -6      358.82      338.05    150.89 o 
  12  12  -6       35.39      168.42    114.72 o 
  13  12  -6      205.27      193.81    121.63 o 
  14  12  -6      111.67      288.06    136.17 o 
  15  12  -6       86.67      471.17    166.42 o 
  16  12  -6      187.95      275.47    137.29 o 
  17  12  -6      303.35      381.66    135.59 o 
   1  13  -6        3.23      161.76    109.82 o 
   2  13  -6      241.35      241.62     86.82 o 
   3  13  -6        3.19       12.83     71.99 o 
   4  13  -6      148.44      225.92    133.69 o 
   5  13  -6      183.26      152.71    131.52 o 
   6  13  -6      999.77     1038.83    202.45 o 
   7  13  -6      147.03      271.61    159.17 o 
   8  13  -6        4.62      127.80    119.59 o 
   9  13  -6       34.31      266.31    130.32 o 
  10  13  -6      114.02      228.01    135.21 o 
  11  13  -6       73.25      135.03    129.19 o 
  12  13  -6      434.33      497.60    160.91 o 
   0  14  -6      308.64      541.52    170.15 o 
   1  14  -6      106.97      247.56     94.13 o 
   2  14  -6       48.21      208.17     87.77 o 
   3  14  -6      104.31      -89.02     97.89 o 
   8   0  -5     4678.58     4629.77    133.15 o 
  10   0  -5     8339.93     8360.04    203.25 o 
   5   1  -5     6638.66     6411.03    193.94 o 
   6   1  -5    12306.93    12288.96    276.94 o 
   7   1  -5      644.25      694.43     66.86 o 
   8   1  -5     2720.46     2913.60    132.28 o 
   9   1  -5      254.99      246.92     43.99 o 
  10   1  -5     2540.54     2510.58    127.83 o 
  11   1  -5     2405.70     2216.67    151.16 o 
   3   2  -5     1865.62     1750.33    118.66 o 
   4   2  -5     2637.60     2669.45    143.32 o 
   5   2  -5     3855.36     3871.58    173.63 o 
   6   2  -5     1326.35     1322.30    103.61 o 
   7   2  -5     4419.03     4596.94    190.07 o 
   8   2  -5       46.06       68.95     39.80 o 
   9   2  -5    10513.87    10863.45    304.23 o 
  10   2  -5     3768.82     3793.42    178.90 o 
  11   2  -5     8866.53     8658.67    280.02 o 
   2   3  -5      100.92       52.89     45.10 o 
   3   3  -5     7116.50     7417.52    270.66 o 
   4   3  -5      561.90      637.76     87.67 o 
   5   3  -5    12379.68    12081.18    350.05 o 
   6   3  -5      477.87      542.50     86.00 o 
   7   3  -5     4145.50     4213.77    202.99 o 
   8   3  -5     3546.67     3789.80    195.64 o 
   9   3  -5       47.15       71.86     48.11 o 
  10   3  -5     3338.84     3301.65    184.20 o 
  11   3  -5     1967.71     1892.38    142.19 o 
  14   3  -5      318.41      255.04     30.01 o 
   1   4  -5     2982.37     3033.46    188.22 o 
   2   4  -5     3249.94     3192.29    192.52 o 
   3   4  -5      323.73      478.22     87.85 o 
   4   4  -5     6360.08     6184.41    268.37 o 
   5   4  -5     3091.08     3227.22    197.75 o 
   6   4  -5     4708.12     4678.18    234.33 o 
   7   4  -5      760.50      836.61    108.19 o 
   8   4  -5     2724.37     2560.01    173.78 o 
   9   4  -5     2235.43     2165.24    162.07 o 
  10   4  -5     1481.53     1533.57    139.01 o 
  11   4  -5     6804.28     7178.24    299.82 o 
  12   4  -5     2070.76     2333.27    178.04 o 
   0   5  -5      467.59      421.92     84.71 o 
   1   5  -5     2079.68     2053.75    121.32 o 
   2   5  -5     2526.03     2578.83    186.84 o 
   3   5  -5     4528.76     4431.08    244.44 o 
   4   5  -5      718.15      833.99    113.76 o 
   5   5  -5     4378.18     4169.26    239.85 o 
   6   5  -5     9880.89     9940.22    371.82 o 
   7   5  -5      912.37     1007.17    126.97 o 
   8   5  -5     5383.22     5101.00    263.09 o 
   9   5  -5      686.15      714.13    106.88 o 
  10   5  -5     3278.24     2952.59    201.30 o 
  11   5  -5      420.86      419.01     97.68 o 
  12   5  -5     1385.26     1404.93    148.90 o 
  13   5  -5      205.13      339.26     91.29 o 
   1   6  -5     4483.47     4204.18    250.40 o 
   2   6  -5     1536.46     1607.57    116.61 o 
   3   6  -5     3225.56     3107.88    224.56 o 
   4   6  -5      328.00      353.05     83.80 o 
   5   6  -5      643.19      652.37    108.26 o 
   6   6  -5     6140.06     6188.85    306.87 o 
   7   6  -5      268.25      235.47     84.20 o 
   8   6  -5      801.25      880.73    127.89 o 
   9   6  -5     1234.29     1320.73    151.32 o 
  10   6  -5     3449.92     3366.05    231.05 o 
  11   6  -5      800.86     1032.80    145.00 o 
  12   6  -5     2654.74     2848.06    224.98 o 
  13   6  -5       62.53      194.07    108.89 o 
   0   7  -5     2909.33     2956.53    226.84 o 
   1   7  -5       85.66      134.20     58.56 o 
   2   7  -5     3499.29     3996.27    185.20 o 
   3   7  -5     1195.66     1150.21    110.42 o 
   4   7  -5     1799.39     1743.49    181.64 o 
   5   7  -5     1511.99     1703.02    177.44 o 
   6   7  -5     1274.12     1469.87    161.96 o 
   7   7  -5      789.58      782.67    129.98 o 
   8   7  -5      899.53      899.28    130.25 o 
   9   7  -5     1485.76     1500.46    167.66 o 
  10   7  -5       62.97        7.09     61.53 o 
  11   7  -5      801.99      727.76    122.81 o 
  12   7  -5      177.57      290.03    105.44 o 
  13   7  -5     3108.66     3365.22    252.86 o 
  14   7  -5       34.55      231.02    105.41 o 
   1   8  -5     4229.69     4458.80    206.66 o 
   2   8  -5      922.60      916.88    213.93 o 
   3   8  -5     1165.92     1127.38    114.13 o 
   4   8  -5     2474.90     2503.21    160.88 o 
   5   8  -5      664.24      576.25    121.53 o 
   6   8  -5     2310.66     2317.14    213.52 o 
   7   8  -5      628.04      626.88    130.29 o 
   8   8  -5      367.19      353.21    104.99 o 
   9   8  -5      468.45      416.41    105.70 o 
  10   8  -5      100.37       -6.84     71.94 o 
  11   8  -5     4078.60     4488.86    300.23 o 
  12   8  -5      871.54      944.57    160.24 o 
  13   8  -5     3531.68     3662.38    282.23 o 
  14   8  -5     1990.61     2318.19    227.67 o 
  15   8  -5     3092.19     3466.56    273.06 o 
  16   8  -5      817.76      968.11    155.59 o 
   0   9  -5     3494.58     3259.60    270.23 o 
   1   9  -5      930.25     1000.79    113.90 o 
   2   9  -5     1527.58     1530.01    135.16 o 
   3   9  -5     1770.12     1913.34    149.24 o 
   4   9  -5      353.73      378.17     83.18 o 
   5   9  -5       95.10      172.17    107.71 o 
   6   9  -5     1142.97     1259.66    174.20 o 
   7   9  -5     1209.67     1421.60    180.12 o 
   8   9  -5     1064.81     1026.17    154.64 o 
   9   9  -5      314.74      327.27    103.98 o 
  10   9  -5      622.27      514.77    130.35 o 
  11   9  -5       66.38       78.40     90.11 o 
  12   9  -5     1027.54      903.39    153.16 o 
  13   9  -5      413.84      476.99    124.11 o 
  14   9  -5      134.57      163.22    103.59 o 
  15   9  -5        0.39       52.95    100.17 o 
  16   9  -5     1989.19     2241.51    237.40 o 
  17   9  -5      218.52      462.12    143.16 o 
   1  10  -5      673.01      790.71    112.23 o 
   2  10  -5      421.64      449.20     86.79 o 
   3  10  -5      108.50      243.72     77.48 o 
   4  10  -5      473.06      593.73     96.34 o 
   5  10  -5      597.64      709.72    104.31 o 
   6  10  -5      734.22      634.61    147.81 o 
   7  10  -5      968.84     1101.54    181.58 o 
   8  10  -5     1182.49     1285.23    194.20 o 
   9  10  -5     1540.34     1437.39    192.29 o 
  10  10  -5      210.33      147.64    100.67 o 
  11  10  -5     1249.71     1399.64    196.05 o 
  12  10  -5     1205.53     1113.42    185.23 o 
  13  10  -5     2487.05     2852.21    269.14 o 
  14  10  -5     1172.76     1295.60    204.73 o 
  15  10  -5     1152.30     1512.71    206.99 o 
  16  10  -5       37.91       25.47    110.56 o 
  17  10  -5      641.71      783.24    158.54 o 
  18  10  -5      153.47      209.03    118.63 o 
  19  10  -5      477.89      632.66    157.72 o 
   0  11  -5      103.71       92.89    112.41 o 
   1  11  -5     1827.82     2021.92    169.90 o 
   2  11  -5      610.28      581.73    102.64 o 
   3  11  -5      996.95      930.72    136.90 o 
   4  11  -5      286.01      382.84     94.65 o 
   5  11  -5      689.17      810.24    273.58 o 
   6  11  -5      211.86      181.17    123.16 o 
   7  11  -5     1966.08     1886.81    234.85 o 
   8  11  -5      303.80      449.26    139.18 o 
   9  11  -5      735.88      617.25    149.84 o 
  10  11  -5      169.31      139.00    116.13 o 
  11  11  -5      405.94      450.91    148.46 o 
  12  11  -5       11.20       11.26     85.58 o 
  13  11  -5      485.76      525.27    136.34 o 
  14  11  -5      105.25       14.87     93.35 o 
  15  11  -5      746.53      571.68    145.97 o 
  16  11  -5      174.40      218.27    125.12 o 
  17  11  -5      244.04      206.14     95.94 o 
  18  11  -5      193.11      124.20    114.06 o 
  19  11  -5      173.56      434.50    158.63 o 
  20  11  -5      189.88      518.88    173.75 o 
  21  11  -5      860.17      942.51    191.84 o 
   1  12  -5     1527.77     1711.53    163.13 o 
   2  12  -5      253.47      264.51     88.89 o 
   3  12  -5       37.90       68.55     73.33 o 
   4  12  -5      558.80      629.64    257.65 o 
   5  12  -5       95.59       20.56     73.05 o 
   6  12  -5      891.62     1015.14    182.53 o 
   7  12  -5      160.01      125.23     99.82 o 
   8  12  -5      327.24      193.54     98.65 o 
   9  12  -5     1409.00     1384.37    216.60 o 
  10  12  -5      278.38      441.79    140.75 o 
  11  12  -5      333.54      588.33    133.99 o 
  12  12  -5     1487.02     1267.00    199.48 o 
  13  12  -5       43.34      211.48    137.92 o 
  14  12  -5     1258.76     1380.82    218.61 o 
  15  12  -5       74.64      283.15    151.68 o 
  16  12  -5      758.80      934.82    189.55 o 
  17  12  -5      172.06      406.07    143.18 o 
  18  12  -5       49.69      -47.79     86.24 o 
  19  12  -5      346.72      373.03    143.37 o 
  20  12  -5      202.42      330.86    125.59 o 
  21  12  -5        4.67       63.85    115.48 o 
  22  12  -5      121.33       73.17     99.50 o 
   0  13  -5     2199.51     2574.55    282.42 o 
   1  13  -5       93.22       34.86    183.79 o 
   2  13  -5     1499.64     2043.07    184.11 o 
   3  13  -5      237.42      267.34    101.92 o 
   4  13  -5      180.48      185.22     79.10 o 
   5  13  -5       24.46       24.77     84.17 o 
   6  13  -5      104.13      271.25    122.52 o 
   7  13  -5      160.40      431.45    169.99 o 
   8  13  -5      723.48      981.86    189.07 o 
   9  13  -5      380.13      608.43    182.23 o 
  10  13  -5      962.64     1056.59    189.16 o 
  11  13  -5       19.32       -5.95    108.15 o 
  12  13  -5      290.58      522.90    163.00 o 
  13  13  -5       13.25      121.38    145.97 o 
  14  13  -5       50.33      134.29    104.39 o 
  15  13  -5      229.49      362.52    150.37 o 
  16  13  -5      314.77      633.33    167.39 o 
  17  13  -5      114.59      186.92    124.94 o 
  18  13  -5      236.19       45.25    108.28 o 
  19  13  -5        9.48      220.74    143.36 o 
   1  14  -5      106.93       90.20     73.81 o 
   2  14  -5       91.29      115.06     79.01 o 
   3  14  -5      202.57       62.49     71.66 o 
   4  14  -5      365.96      377.66     98.38 o 
   5  14  -5       29.05      145.06     91.39 o 
   6  14  -5      246.09      324.59    137.38 o 
   7  14  -5      114.04      134.10    121.71 o 
   8  14  -5      370.70      546.58    180.09 o 
   9  14  -5      148.42      242.28    156.29 o 
  10  14  -5      141.29      157.85    139.74 o 
  11  14  -5      317.68      144.92    113.92 o 
  12  14  -5      338.17      525.87    159.72 o 
  13  14  -5      179.27      166.62    140.78 o 
  14  14  -5      717.92      628.98    161.76 o 
   0  15  -5       76.31      216.08    127.08 o 
   1  15  -5      148.89      219.38    118.73 o 
   2  15  -5      235.27      304.76    108.57 o 
   3  15  -5      744.06      796.92    135.86 o 
   4  15  -5       73.60        3.37     81.18 o 
   5  15  -5      453.83      437.44    113.55 o 
   6  15  -5        0.93       71.50    139.03 o 
   6   0  -4    34705.88    35221.56    460.29 o 
   3   1  -4      534.68      444.77     50.37 o 
   4   1  -4     5970.69     6221.28    181.48 o 
   5   1  -4    12440.18    13060.63    277.90 o 
   6   1  -4     9054.95     9298.24    229.18 o 
   7   1  -4     7525.44     7415.83    206.43 o 
   8   1  -4      117.17       96.26     18.95 o 
   1   2  -4      487.52      425.13     61.35 o 
   2   2  -4      153.80      133.17     48.40 o 
   3   2  -4     4710.16     4460.40    177.53 o 
   4   2  -4      834.88      849.39     81.42 o 
   5   2  -4    23305.70    23031.99    443.26 o 
   6   2  -4    14404.20    14657.18    340.07 o 
   7   2  -4     1158.06     1193.06     97.46 o 
   1   3  -4    15667.10    15694.44    278.67 o 
   2   3  -4      983.37      926.01     98.34 o 
   3   3  -4       90.36      100.78     52.21 o 
   4   3  -4     1691.14     1538.69    117.86 o 
   5   3  -4     2859.29     2981.11    164.17 o 
   6   3  -4     1720.64     1740.88    127.32 o 
   7   3  -4     6674.01     6562.63    246.88 o 
   8   3  -4     2698.06     2703.12    158.24 o 
  10   3  -4      867.15      768.84     44.63 o 
  11   3  -4    13901.99    12838.43    231.55 o 
  12   3  -4      384.56      363.22     41.36 o 
   0   4  -4     1484.00     1890.09    145.02 o 
   1   4  -4      971.17      851.61     72.09 o 
   2   4  -4     2448.22     2382.67    114.47 o 
   3   4  -4     2258.85     2246.23    157.06 o 
   4   4  -4      714.78      872.18    100.99 o 
   5   4  -4     2690.51     2572.23    163.19 o 
   6   4  -4     3094.95     3139.90    183.17 o 
   7   4  -4     2307.40     2562.34    170.18 o 
   8   4  -4     1230.32     1037.83    110.86 o 
  10   4  -4     1535.83     1364.01     65.45 o 
  11   4  -4      531.10      545.99     46.25 o 
  12   4  -4      851.27      895.66     65.81 o 
  13   4  -4      936.97      854.58     67.60 o 
  14   4  -4      276.70      304.99     47.06 o 
  15   4  -4      375.13      421.84     58.98 o 
  16   4  -4     3108.96     2881.27    147.07 o 
   1   5  -4      692.08      794.74     77.87 o 
   2   5  -4    11689.06    11766.94    276.20 o 
   3   5  -4     1999.16     1953.21    115.86 o 
   4   5  -4       18.20      -20.28     57.73 o 
   5   5  -4      248.41      250.43     70.65 o 
   6   5  -4     6597.82     6907.61    291.90 o 
   7   5  -4       80.97       22.01     52.50 o 
   8   5  -4     2001.46     1859.06    157.11 o 
   9   5  -4     3815.99     3962.99    227.12 o 
  11   5  -4     1679.96     1645.10     89.73 o 
  12   5  -4     8887.86     8548.29    223.02 o 
  13   5  -4     1258.48     1200.37     84.83 o 
  14   5  -4      208.53      222.87     41.43 o 
  15   5  -4     1567.61     1541.43    107.64 o 
  16   5  -4     3587.77     3514.35    166.12 o 
  17   5  -4      392.40      385.89     64.32 o 
   0   6  -4      395.61      358.13     86.69 o 
   1   6  -4      185.65      137.65     48.37 o 
   2   6  -4     2733.50     2706.26    143.59 o 
   3   6  -4     2817.13     3032.96    182.95 o 
   4   6  -4     1255.70     1385.35    104.49 o 
   5   6  -4     1434.00     1443.19    149.28 o 
   6   6  -4     3604.59     3468.93    218.88 o 
   7   6  -4     2835.15     2808.48    201.20 o 
   8   6  -4       77.24       87.83     59.05 o 
   9   6  -4      741.61      768.61    115.51 o 
  10   6  -4      630.86      984.75    135.97 o 
  12   6  -4       97.38       92.38     39.61 o 
  13   6  -4     1784.38     1641.89    107.59 o 
  14   6  -4      824.47      795.57     81.14 o 
  15   6  -4     1595.19     1678.91    119.28 o 
   1   7  -4     5548.05     5128.25    204.43 o 
   2   7  -4     1054.90     1178.49    105.01 o 
   3   7  -4       12.42       43.76     44.91 o 
   4   7  -4     2525.32     2293.30    141.65 o 
   5   7  -4       11.88       42.54     47.00 o 
   6   7  -4      711.98      671.02    121.28 o 
   7   7  -4      932.55     1019.93    139.60 o 
   8   7  -4      769.48      763.20    128.14 o 
   9   7  -4     1550.23     1523.76    166.21 o 
  10   7  -4     3336.51     3529.64    246.15 o 
   0   8  -4      238.13      324.20     95.98 o 
   1   8  -4      749.87      796.74     96.69 o 
   2   8  -4     5809.36     5351.38    218.54 o 
   3   8  -4      792.94      790.87    117.72 o 
   4   8  -4     1515.12     1537.98    122.34 o 
   5   8  -4      980.60     1069.70    109.01 o 
   6   8  -4      435.88      480.76     79.88 o 
   7   8  -4     1754.78     1710.20    188.69 o 
   8   8  -4     1538.40     1472.09    169.24 o 
   9   8  -4       13.41      -14.77     65.79 o 
  10   8  -4       41.21      152.31     96.08 o 
  11   8  -4      951.15     1084.24    161.22 o 
  12   8  -4     3091.94     3494.47    260.19 o 
  22   8  -4       41.75       31.10     73.35 o 
  23   8  -4     1534.25     1722.09    198.42 o 
   1   9  -4      434.21      322.82     72.62 o 
   2   9  -4     1174.75     1156.06    117.88 o 
   3   9  -4     1664.73     1576.73    163.68 o 
   4   9  -4     2856.78     2855.46    174.45 o 
   5   9  -4     1933.50     2019.70    149.22 o 
   6   9  -4      108.23      112.21     56.71 o 
   7   9  -4      203.23      268.15    101.83 o 
   8   9  -4     1232.00     1193.81    160.31 o 
   9   9  -4      973.22     1092.18    161.55 o 
  10   9  -4      254.85      300.18    111.34 o 
  11   9  -4     3675.32     3972.23    293.91 o 
  12   9  -4     1274.87     1405.40    187.07 o 
  13   9  -4     1946.56     2012.87    216.83 o 
  16   9  -4       14.18      -64.78     67.10 o 
  17   9  -4      148.13      133.73     64.79 o 
  18   9  -4      341.61      215.55     74.56 o 
  19   9  -4     1758.26     1085.70    143.31 o 
  20   9  -4     1408.11     1163.99    153.76 o 
  21   9  -4      120.86       37.84     66.13 o 
  22   9  -4     1592.91     1250.75    167.78 o 
  23   9  -4      524.40      368.54    110.34 o 
  24   9  -4      739.40      507.41    121.77 o 
  25   9  -4      134.53      165.29     94.70 o 
  26   9  -4      273.00      159.99     73.75 o 
  27   9  -4      203.18      291.59    112.11 o 
  28   9  -4      129.00       -3.55     78.22 o 
  29   9  -4      338.57      144.49     86.59 o 
   0  10  -4      334.54      259.42    107.62 o 
   1  10  -4      181.61       93.00     59.22 o 
   2  10  -4      216.90      209.33     76.00 o 
   3  10  -4     5619.06     5689.44    251.45 o 
   4  10  -4      111.81      154.29     64.23 o 
   5  10  -4      272.54      306.33     76.78 o 
   6  10  -4     1236.80     1402.35    134.53 o 
   7  10  -4     1470.12     1409.60    132.98 o 
   8  10  -4      528.42      607.89    133.81 o 
   9  10  -4      230.40        1.10     89.16 o 
  10  10  -4      259.09      271.52    109.93 o 
  11  10  -4      136.55      211.96    106.46 o 
  12  10  -4      414.08      701.10    145.46 o 
  13  10  -4      370.84      366.29     94.83 o 
  14  10  -4      790.31      591.70    248.81 o 
  15  10  -4     1569.23     1417.74    268.65 o 
  16  10  -4      445.96      434.70     84.46 o 
  17  10  -4      350.63      382.08     92.11 o 
  18  10  -4     1143.89     1026.99    140.88 o 
  19  10  -4      487.32      509.31    110.89 o 
  20  10  -4      312.17      255.03     85.44 o 
  21  10  -4     1568.55     1315.76    170.26 o 
  22  10  -4      297.37      460.48    115.96 o 
  23  10  -4       50.70      -29.91     72.37 o 
  24  10  -4       13.35      -65.20     85.67 o 
  25  10  -4     1192.95      996.27    156.61 o 
  26  10  -4      617.78      427.67    126.81 o 
  27  10  -4      110.25       -8.25     77.23 o 
  28  10  -4      391.96      259.46    117.89 o 
  29  10  -4      168.91      244.34    112.24 o 
  30  10  -4       14.49      147.78    104.01 o 
   1  11  -4     1400.54     1464.42    140.63 o 
   2  11  -4      400.96      560.92     98.78 o 
   3  11  -4     1672.17     1687.69    148.89 o 
   4  11  -4      225.20      270.47     78.73 o 
   5  11  -4      293.05      274.33     76.24 o 
   6  11  -4      323.22      309.68     79.81 o 
   7  11  -4      119.51      163.40    106.51 o 
   8  11  -4       40.18      160.31    116.65 o 
   9  11  -4     3180.42     3555.03    304.94 o 
  10  11  -4      402.52      681.69    163.47 o 
  11  11  -4      329.03      374.13    110.57 o 
  12  11  -4       56.83       63.56     92.87 o 
  13  11  -4      510.40      489.12    149.73 o 
  14  11  -4     1240.01     1475.74    216.96 o 
  15  11  -4     1560.83     2045.15    244.71 o 
  16  11  -4       95.85      190.26    140.31 o 
   0  12  -4      389.93      406.88    133.02 o 
   1  12  -4       15.21       82.54     70.75 o 
   2  12  -4     1682.30     1629.82    154.24 o 
   3  12  -4      159.10      227.75    115.37 o 
   4  12  -4      103.20      133.40     95.36 o 
   5  12  -4      165.27      168.69    110.21 o 
   6  12  -4      233.70      230.06     86.75 o 
   7  12  -4      223.78      146.55     77.64 o 
   8  12  -4     1398.53     1263.88    199.38 o 
   9  12  -4      301.59      577.00    155.05 o 
  10  12  -4     1272.77     1026.38    183.22 o 
  11  12  -4      116.81      141.29    118.59 o 
  12  12  -4     1162.04     1275.39    200.80 o 
  13  12  -4      451.38      603.59    154.35 o 
  14  12  -4      118.50      286.34    156.76 o 
  15  12  -4     1443.70     1866.03    245.62 o 
  16  12  -4      300.17      506.18    161.06 o 
  17  12  -4       51.84      164.70    127.11 o 
  18  12  -4      134.89      100.38    106.53 o 
  19  12  -4       55.26       27.98     86.24 o 
   1  13  -4      801.73      735.68    119.16 o 
   2  13  -4       15.46      -70.34     70.34 o 
   3  13  -4      377.05      207.97    136.32 o 
   4  13  -4     1560.86     1489.21    171.67 o 
   5  13  -4      197.75      269.28    165.21 o 
   6  13  -4      192.37      352.90    101.78 o 
   7  13  -4      264.68      382.38    110.37 o 
   8  13  -4     1484.99     1797.50    241.67 o 
   9  13  -4       97.56      130.92    144.60 o 
  10  13  -4      930.04     1026.26    192.45 o 
  11  13  -4      313.65      326.95    126.86 o 
  12  13  -4      172.03      152.55    116.89 o 
  13  13  -4        8.97      273.98    159.06 o 
  14  13  -4     2537.94     2671.34    294.24 o 
  15  13  -4       72.11      197.99    134.21 o 
  16  13  -4      142.06      368.66    155.19 o 
  17  13  -4       67.31       69.08    122.52 o 
  18  13  -4      319.18      383.39    148.99 o 
  19  13  -4        7.12      335.48    160.30 o 
  20  13  -4      494.77      641.44    179.37 o 
  21  13  -4       66.27      152.32    128.05 o 
   0  14  -4      193.77      266.94    130.26 o 
   1  14  -4        8.89      -12.85     78.69 o 
   2  14  -4      540.85      605.78    114.37 o 
   3  14  -4      307.21      456.38    107.08 o 
   4  14  -4      141.79       64.86    101.44 o 
   5  14  -4      419.98      592.25    116.73 o 
   6  14  -4      275.96      229.43    117.66 o 
   7  14  -4      863.28      748.98    125.40 o 
   8  14  -4      660.01      856.62    184.75 o 
   9  14  -4      114.84      212.61    142.73 o 
  10  14  -4      183.61      246.61    136.63 o 
  11  14  -4      116.98      122.48    115.35 o 
  12  14  -4       99.84       57.07     94.19 o 
  13  14  -4      253.47      120.38    112.16 o 
  14  14  -4       38.77      -17.25     95.94 o 
  15  14  -4      159.16      217.17    173.44 o 
  16  14  -4      541.06      988.46    203.69 o 
  17  14  -4       45.29       50.13    116.94 o 
  18  14  -4      208.89      456.67    186.07 o 
  19  14  -4      228.98      460.15    184.55 o 
   1  15  -4      224.36      244.07     86.27 o 
   2  15  -4       10.51      -34.32     71.18 o 
   3  15  -4      331.90      433.49    115.38 o 
   4  15  -4       58.38       40.79     85.23 o 
   5  15  -4      354.17      469.63    110.36 o 
   6  15  -4       25.24        0.62    113.28 o 
   7  15  -4       43.60      160.94     84.03 o 
   8  15  -4      225.68      650.03    184.57 o 
   9  15  -4     1471.22     1682.71    264.65 o 
  10  15  -4      172.22      333.45    194.65 o 
  11  15  -4       59.22       24.16     90.54 o 
  12  15  -4       39.60       56.53    122.95 o 
  13  15  -4      332.22      443.54    168.83 o 
  14  15  -4       80.00      363.68    162.73 o 
   0  16  -4      865.07      691.03    174.42 o 
   1  16  -4       12.47       77.16     87.02 o 
   2  16  -4       54.39      202.45    101.17 o 
   3  16  -4      560.24      711.72    129.04 o 
   4  16  -4        3.30      -40.44    134.18 o 
   5  16  -4       14.57       84.52    153.16 o 
   6  16  -4      193.44      196.32    161.97 o 
   2   0  -3    20999.51    21957.44    462.92 o 
   4   0  -3     6338.97     6867.88    144.01 o 
   0   1  -3    28276.80    29856.78    556.93 o 
   1   1  -3     5274.23     4899.59    131.30 o 
   2   1  -3     7231.81     6624.90    141.45 o 
   3   1  -3     1623.99     1507.54     81.80 o 
   4   1  -3     7308.00     7254.47    186.52 o 
   5   1  -3    12378.06    13109.30    262.06 o 
   1   2  -3    27426.93    27746.81    286.45 o 
   2   2  -3     3308.40     3357.60    109.57 o 
   3   2  -3     1644.63     1631.02     76.65 o 
   4   2  -3      115.14      113.28     30.30 o 
   5   2  -3     3557.90     3550.82    149.86 o 
  13   2  -3      508.24      412.75     69.88 o 
   0   3  -3     1965.44     2018.45    130.25 o 
   1   3  -3     7837.25     7672.99    207.16 o 
   2   3  -3     4193.42     4522.86    112.40 o 
   3   3  -3     3106.21     2721.44    158.62 o 
   4   3  -3     2563.12     2750.70    123.75 o 
   5   3  -3    12416.05    11821.85    279.94 o 
   6   3  -3     1064.46     1091.06     96.68 o 
   7   3  -3     2761.08     2415.04     80.77 o 
   8   3  -3       82.33       87.84     23.17 o 
   9   3  -3     2256.15     2269.11     94.20 o 
  12   3  -3     1739.91     1748.58    120.28 o 
  13   3  -3     3118.76     3303.51    171.47 o 
  14   3  -3       45.21       73.23     38.91 o 
   1   4  -3     4536.41     4350.34    174.54 o 
   2   4  -3     6720.09     7276.06    189.35 o 
   3   4  -3      900.87     1038.25     76.29 o 
   4   4  -3     3607.09     3597.50    106.86 o 
   5   4  -3     2815.72     2691.17    128.33 o 
   6   4  -3     7597.11     7689.68    256.75 o 
   7   4  -3     3223.98     3038.36    118.15 o 
   8   4  -3     6415.90     6510.18    137.06 o 
   9   4  -3    10456.45    10653.29    238.48 o 
  10   4  -3     4709.35     4763.41    161.05 o 
  11   4  -3    16077.59    15776.94    236.28 o 
  12   4  -3     8555.35     8564.37    175.23 o 
  13   4  -3     1082.43      920.57     84.71 o 
  14   4  -3     3662.57     3740.71    179.98 o 
  15   4  -3     3480.85     3405.82    408.36 o 
  16   4  -3     4561.93     4434.06    248.45 o 
  17   4  -3     1342.20     1196.95    143.95 o 
  18   4  -3     3234.13     3154.00    231.03 o 
  19   4  -3     4070.54     3788.02    251.00 o 
  20   4  -3      111.13      208.03     71.96 o 
  21   4  -3     1485.57     1269.89    162.43 o 
  22   4  -3     1674.43     1738.15    187.78 o 
  23   4  -3      317.80      358.93     95.93 o 
  24   4  -3      236.07      100.00     79.76 o 
  25   4  -3      212.86      271.92    116.35 o 
  26   4  -3      618.69      572.55    134.74 o 
  27   4  -3      151.32       84.56     85.60 o 
  28   4  -3       26.49       89.26     91.79 o 
  29   4  -3       77.49      102.87    100.83 o 
  30   4  -3      487.63      399.85    127.10 o 
   0   5  -3     5120.56     5048.78    237.94 o 
   1   5  -3     3652.87     3315.78    147.21 o 
   2   5  -3    10059.75    10063.09    242.19 o 
   3   5  -3     1062.51     1064.82     81.53 o 
   4   5  -3     3763.85     3548.36    187.07 o 
   5   5  -3     3140.84     3001.95    102.93 o 
   6   5  -3     2003.10     1858.04     97.29 o 
   7   5  -3     4670.99     4769.51    198.84 o 
   8   5  -3     5615.63     5555.15    184.65 o 
   9   5  -3     1103.76     1185.56     65.02 o 
  10   5  -3     3059.68     3011.61    130.48 o 
  11   5  -3      503.51      477.44     36.44 o 
  12   5  -3      881.15      865.12     48.76 o 
  13   5  -3      666.65      697.91     47.79 o 
  14   5  -3      445.57      421.52     40.30 o 
  15   5  -3      486.69      448.14     42.50 o 
  16   5  -3     2062.15     1953.53    108.40 o 
  17   5  -3     2216.77     2444.14    199.11 o 
  18   5  -3     6975.86     5970.00    307.71 o 
  19   5  -3      452.77      553.80    110.98 o 
  20   5  -3     1618.42     1705.30    180.03 o 
  21   5  -3      988.63     1190.41    164.84 o 
  22   5  -3     1254.40     1095.83    164.32 o 
  23   5  -3     1238.85     1445.44    177.50 o 
  24   5  -3      343.62      161.52     90.96 o 
  25   5  -3      321.71      301.51    114.60 o 
  26   5  -3     3514.88     3225.22    281.32 o 
  27   5  -3     1326.35     1433.14    202.72 o 
  28   5  -3     4074.67     3715.67    312.82 o 
  29   5  -3      452.30      412.42    136.35 o 
  30   5  -3      486.42      370.28    131.36 o 
  31   5  -3      737.83      706.17    153.37 o 
  32   5  -3      820.92      944.86    188.22 o 
  33   5  -3      319.04      211.63    109.03 o 
  34   5  -3       96.53       86.17    101.72 o 
  35   5  -3      171.09      201.68    127.25 o 
   1   6  -3     7603.07     7232.72    219.19 o 
   2   6  -3     2468.14     2364.56    128.08 o 
   3   6  -3      954.20      958.46    121.91 o 
   4   6  -3     1274.26     1213.90     93.94 o 
   5   6  -3      393.67      396.62     67.17 o 
   6   6  -3     3599.30     3526.70    156.64 o 
   7   6  -3     1376.64     1378.03     65.63 o 
   8   6  -3     2901.11     2633.31    103.47 o 
   9   6  -3     5351.98     5498.83    121.68 o 
  10   6  -3     5839.88     5409.47     95.87 o 
  11   6  -3     6227.02     6184.47    107.59 o 
  12   6  -3     6880.75     6318.48    169.24 o 
  13   6  -3      140.81      217.21     39.74 o 
  14   6  -3     1909.56     1851.72     93.99 o 
  15   6  -3      507.46      586.16     60.94 o 
  16   6  -3     3230.25     3039.96    171.10 o 
  17   6  -3     2570.11     2450.28    195.87 o 
  18   6  -3     1635.83     1489.62    164.01 o 
  19   6  -3     1792.76     1918.03    188.17 o 
  20   6  -3     1045.66      941.65    137.05 o 
  21   6  -3     1547.96     1373.76    171.00 o 
  22   6  -3      266.70      277.30    101.63 o 
  23   6  -3      229.43      128.71     90.98 o 
  24   6  -3      147.61      101.57     88.21 o 
  25   6  -3       41.82       91.49     85.58 o 
  26   6  -3      514.62      558.41    141.07 o 
  27   6  -3      602.19      527.64    138.90 o 
  28   6  -3      546.97      520.01    144.91 o 
  29   6  -3     1216.41     1292.54    195.72 o 
  30   6  -3      166.10      119.80     92.97 o 
  31   6  -3      640.28      620.67    156.08 o 
  32   6  -3      239.71      184.06    108.62 o 
  33   6  -3      318.90      243.67    121.53 o 
  34   6  -3      503.36      252.94    128.72 o 
  35   6  -3       95.90      244.34    129.72 o 
  36   6  -3      744.09      882.82    196.53 o 
  37   6  -3      260.92      183.12    125.58 o 
   0   7  -3     4689.75     4492.27    261.90 o 
   1   7  -3      768.13      749.60     81.74 o 
   2   7  -3     4738.31     4734.79    236.89 o 
   3   7  -3     4819.66     4714.37    188.65 o 
   4   7  -3     1293.62     1372.93    108.19 o 
   5   7  -3     6109.17     5990.45    138.72 o 
   6   7  -3     1705.36     1676.81     77.40 o 
   7   7  -3     3400.69     3508.55    130.07 o 
   8   7  -3     1713.62     1554.92    112.87 o 
   9   7  -3      839.35      739.16     96.83 o 
  10   7  -3     2300.39     2162.74     69.61 o 
  11   7  -3      504.96      448.73     40.46 o 
  12   7  -3      868.77      817.84     46.61 o 
  13   7  -3     4741.19     4474.55    168.42 o 
  14   7  -3      180.83      295.38     45.91 o 
  15   7  -3     3655.22     3415.67    138.94 o 
  16   7  -3      190.26      255.48     51.34 o 
  17   7  -3      499.84      628.68     66.24 o 
  18   7  -3     3108.79     2938.17    219.03 o 
  19   7  -3     1069.79      912.58    138.48 o 
  20   7  -3      646.99      759.33    134.15 o 
  21   7  -3      105.72      156.94     75.76 o 
  22   7  -3      948.60     1005.15    160.33 o 
  23   7  -3     2196.55     2292.08    226.53 o 
  24   7  -3      629.29      686.37    144.96 o 
  25   7  -3     2513.57     2263.59    238.75 o 
  26   7  -3     1951.33     1893.24    220.83 o 
  27   7  -3      943.82      816.33    155.62 o 
  28   7  -3     1218.61     1155.48    189.56 o 
  29   7  -3      120.54       74.98    108.72 o 
  30   7  -3      884.34      962.56    185.20 o 
  31   7  -3       84.49      182.51    106.71 o 
  32   7  -3      251.54      331.41    133.89 o 
  33   7  -3      479.34      443.32    143.61 o 
  34   7  -3       64.71       42.05     98.63 o 
  35   7  -3      700.72      679.70    164.04 o 
  36   7  -3      116.93      -65.15    113.37 o 
   1   8  -3     1577.20     1411.88    115.76 o 
   2   8  -3     2758.35     2650.21    150.99 o 
   3   8  -3      237.02      229.62     27.57 o 
   4   8  -3      778.08      815.44     51.91 o 
   5   8  -3      409.95      412.82     41.73 o 
   6   8  -3     3572.54     3481.67    112.80 o 
   7   8  -3     1344.04     1246.55     73.35 o 
   8   8  -3     2242.07     2345.98    115.04 o 
   9   8  -3     3629.71     3479.71    175.92 o 
  10   8  -3     3836.42     3421.53    278.44 o 
  11   8  -3     3678.19     3323.83    108.58 o 
  12   8  -3     2786.27     2539.57     78.60 o 
  13   8  -3     1124.81     1028.75     65.72 o 
  14   8  -3     1598.12     1633.53    146.00 o 
  15   8  -3     1030.59     1156.13    131.99 o 
  16   8  -3     2015.38     1738.05    163.59 o 
  17   8  -3      110.09      141.79     80.41 o 
  18   8  -3     1028.21      946.66    128.99 o 
  19   8  -3      103.02      200.40     87.10 o 
  20   8  -3     1586.27     1293.35    164.94 o 
  21   8  -3     1037.61     1078.93    149.51 o 
  22   8  -3     1964.89     1583.33    188.19 o 
  23   8  -3      253.69      348.88    109.93 o 
  24   8  -3      260.35      295.78    105.84 o 
  25   8  -3        3.62       34.23     84.69 o 
  26   8  -3      269.04      125.76     84.28 o 
  27   8  -3      271.70      554.97    144.88 o 
  28   8  -3       64.37       32.67     85.71 o 
  29   8  -3      103.22      239.89    116.38 o 
  30   8  -3      536.89      476.53    135.25 o 
  31   8  -3      225.69      300.52    126.69 o 
  32   8  -3      700.18      747.08    167.92 o 
  33   8  -3      209.07      398.07    133.19 o 
  34   8  -3      406.75      427.28    140.34 o 
  35   8  -3      626.76      781.78    189.33 o 
   0   9  -3     5860.29     6164.99    343.30 o 
   1   9  -3     3323.17     3267.48    177.39 o 
   2   9  -3     2240.98     2050.16    228.87 o 
   3   9  -3     2813.59     2632.86    227.43 o 
   4   9  -3     1438.37     1292.02     65.46 o 
   5   9  -3     2249.99     2280.33     91.08 o 
   6   9  -3      962.30     1011.45     95.16 o 
   7   9  -3     1495.65     1482.80     82.49 o 
   8   9  -3     4883.62     4922.22    150.71 o 
   9   9  -3      129.63      336.23     61.88 o 
  10   9  -3     1215.66     1046.59     88.63 o 
  11   9  -3     1309.95     1245.29    120.63 o 
  12   9  -3      651.31      677.37     96.21 o 
  13   9  -3      404.48      349.58     87.54 o 
  14   9  -3      135.99      218.48     76.71 o 
  15   9  -3      755.52      752.36    111.32 o 
  16   9  -3      203.50      110.58     78.72 o 
  17   9  -3     2581.87     2289.18    195.12 o 
  18   9  -3     2202.86     1932.37    185.39 o 
  19   9  -3      617.10      549.33    107.25 o 
  20   9  -3     1900.37     2025.24    198.42 o 
  21   9  -3      234.28      309.81    112.44 o 
  22   9  -3     1443.01     1419.39    174.69 o 
  23   9  -3     1764.87     1613.29    190.92 o 
  24   9  -3      665.15      815.75    151.71 o 
  25   9  -3      792.88      586.63    138.58 o 
  26   9  -3      644.41      874.99    165.83 o 
  27   9  -3      842.60      738.02    158.85 o 
  28   9  -3      904.81      884.74    171.59 o 
  29   9  -3      423.12      425.73    126.98 o 
  30   9  -3      210.92      121.61     88.82 o 
  31   9  -3      303.74      285.20    124.61 o 
  32   9  -3      277.06      244.67    119.53 o 
  33   9  -3      109.63      139.90    126.42 o 
  34   9  -3       32.31      223.93    121.43 o 
   1  10  -3     1487.34     1311.55    143.03 o 
   2  10  -3     1678.37     1587.71    134.71 o 
   3  10  -3      233.29      227.31     32.85 o 
   4  10  -3      967.73      890.61     61.03 o 
   5  10  -3     1383.49     1414.90    116.05 o 
   6  10  -3      634.54      618.82     58.14 o 
   7  10  -3     1754.23     1749.54     92.15 o 
   8  10  -3      796.38      844.35     69.89 o 
   9  10  -3     1821.27     1854.09    113.67 o 
  10  10  -3        2.26       70.90     52.47 o 
  11  10  -3     1386.87     1449.93    175.54 o 
  12  10  -3      367.98      426.51     84.92 o 
  13  10  -3     1429.33     1324.58    138.92 o 
  14  10  -3     2887.68     2547.05    190.69 o 
  15  10  -3     1739.61     1567.20    159.90 o 
  16  10  -3      258.03      132.39     71.33 o 
  17  10  -3      472.44      458.52     98.17 o 
  18  10  -3      794.08      896.64    140.17 o 
  19  10  -3     2637.92     2830.65    228.87 o 
  20  10  -3      237.19      481.65    112.88 o 
  21  10  -3      678.64      672.94    132.48 o 
  22  10  -3      674.95      600.33    127.55 o 
  23  10  -3       70.31       82.46     86.19 o 
  24  10  -3       81.51      116.15     94.48 o 
  25  10  -3      487.26      278.36    107.44 o 
  26  10  -3       43.79      132.21     98.97 o 
  27  10  -3      911.45      606.56    142.31 o 
  28  10  -3      121.59       59.44     78.47 o 
  29  10  -3      305.22      321.40    134.97 o 
  30  10  -3      111.39       66.43     95.66 o 
  31  10  -3      171.99      259.71    113.30 o 
  32  10  -3      209.47      191.37    109.94 o 
   0  11  -3      861.78      879.00    154.56 o 
   1  11  -3     1813.31     1853.50    152.92 o 
   2  11  -3     1282.71     1238.22    163.27 o 
   3  11  -3     3494.56     3610.75    204.69 o 
   4  11  -3      511.62      595.99    119.59 o 
   5  11  -3     2645.76     2367.67    101.66 o 
   6  11  -3     1058.18     1131.86     75.70 o 
   7  11  -3       56.90       37.48     60.53 o 
   8  11  -3        7.64        2.29     38.29 o 
   9  11  -3     1639.51     1634.26    110.73 o 
  10  11  -3      330.18      504.57     76.28 o 
  11  11  -3     1539.04     1434.97    137.55 o 
  12  11  -3      610.51      528.31     77.61 o 
  13  11  -3     2145.27     2029.20    194.72 o 
  14  11  -3      250.08      286.62     74.71 o 
  15  11  -3     1904.18     1767.75    167.74 o 
  16  11  -3      275.35      340.93     96.58 o 
  17  11  -3      671.04      605.67    113.41 o 
  18  11  -3      225.91      455.68    113.54 o 
  19  11  -3     1163.35      914.20    143.80 o 
  20  11  -3      186.90      269.75     98.43 o 
  21  11  -3       80.49      176.41     91.63 o 
  22  11  -3      102.26       52.93     82.22 o 
  23  11  -3     1211.83     1045.51    169.50 o 
  24  11  -3      546.92      422.97    122.65 o 
  25  11  -3     1003.91     1165.60    182.88 o 
  26  11  -3       37.94      -19.73     87.55 o 
  27  11  -3      694.21      551.90    143.97 o 
  28  11  -3      394.91      550.23    144.62 o 
  29  11  -3      159.87      192.96    100.95 o 
  30  11  -3       34.85       73.36     98.19 o 
   1  12  -3     1283.59     1432.86    143.41 o 
   2  12  -3      112.96      268.51     85.48 o 
   3  12  -3      460.21      310.43    168.13 o 
   4  12  -3      832.34      701.13    143.12 o 
   5  12  -3     1255.88     1354.81    138.66 o 
   6  12  -3      957.58      945.04    116.83 o 
   7  12  -3      178.81      281.70     87.42 o 
   8  12  -3      435.01      495.17     98.46 o 
   9  12  -3      809.39      765.81    157.83 o 
  10  12  -3      363.80      578.88    162.74 o 
  11  12  -3     1543.05     1757.31    229.45 o 
  12  12  -3     1196.14     1075.00    195.12 o 
  13  12  -3      914.96     1186.29    218.76 o 
  14  12  -3      986.84     1012.07    182.03 o 
  15  12  -3      126.38      192.68    114.98 o 
  17  12  -3      145.90      208.23     82.62 o 
  18  12  -3      561.07      436.87     99.35 o 
  19  12  -3      572.01      448.06    114.58 o 
  20  12  -3      267.53      438.59    115.12 o 
  21  12  -3      132.34       86.04     88.25 o 
  22  12  -3       83.85      184.59    102.86 o 
  23  12  -3       41.84       47.94     74.84 o 
  24  12  -3      219.85      210.90    101.17 o 
  25  12  -3      143.86      119.40     92.14 o 
  26  12  -3      121.65      -33.65     92.02 o 
  27  12  -3       95.08       49.12     77.51 o 
  28  12  -3       99.63      118.15    105.26 o 
   0  13  -3     2509.67     2242.91    256.81 o 
   1  13  -3       11.75      305.78    167.66 o 
   2  13  -3     2133.35     1974.52    171.50 o 
   3  13  -3      209.12      245.60     81.55 o 
   4  13  -3      534.57      566.63    101.99 o 
   5  13  -3      197.99      170.53     86.78 o 
   6  13  -3      763.31      818.56    121.79 o 
   7  13  -3      119.97      179.71     73.18 o 
   8  13  -3      817.05      932.48    130.24 o 
   9  13  -3      108.00      138.29    132.46 o 
  10  13  -3     1436.94     1368.16    213.02 o 
  11  13  -3       41.36       74.12    119.28 o 
  12  13  -3      293.17      326.03    147.01 o 
  13  13  -3       89.65       42.17    105.35 o 
  14  13  -3      256.83      167.41    119.62 o 
  15  13  -3      167.54      317.69    144.28 o 
  16  13  -3      296.09      400.20    153.14 o 
  17  13  -3       82.39      352.66    188.64 o 
   1  14  -3      160.32      263.44     92.32 o 
   2  14  -3      291.51      292.74     94.49 o 
   3  14  -3      342.66      399.52     98.40 o 
   4  14  -3       68.18      174.04     98.43 o 
   5  14  -3       19.49      -30.33     68.51 o 
   6  14  -3      523.91      521.97    110.93 o 
   7  14  -3      261.54      389.89    100.58 o 
   8  14  -3     1194.95     1327.11    152.05 o 
   9  14  -3      179.56      216.17    146.18 o 
  10  14  -3      803.96      649.98    157.16 o 
  11  14  -3      147.79      385.91    162.04 o 
  12  14  -3      685.72      804.73    186.64 o 
  13  14  -3      109.07       97.87    124.47 o 
  14  14  -3      384.28      257.21    144.44 o 
  15  14  -3      188.48       48.58    109.08 o 
  16  14  -3      281.41      728.48    176.33 o 
  17  14  -3      122.89        7.04    106.89 o 
  18  14  -3      452.70      690.33    175.67 o 
  19  14  -3      158.26      107.60    118.99 o 
  20  14  -3      190.40      227.56    122.96 o 
   0  15  -3      330.65      417.27    146.21 o 
   1  15  -3      529.78      571.00    111.94 o 
   2  15  -3       60.26       89.78     75.44 o 
   3  15  -3      625.24      497.71    110.22 o 
   4  15  -3      221.76      320.92    104.01 o 
   5  15  -3      657.90      818.46    135.52 o 
   6  15  -3       50.39       28.40     77.65 o 
   7  15  -3      556.32      551.56    112.03 o 
   8  15  -3      276.81      359.89    103.17 o 
   9  15  -3      101.33      136.54    119.35 o 
  10  15  -3      162.16      121.51    105.90 o 
  11  15  -3       83.10      -50.44    112.72 o 
  12  15  -3       61.98      342.06    156.04 o 
  13  15  -3      439.07      498.80    163.41 o 
  14  15  -3       22.90      159.05    144.25 o 
  15  15  -3      450.16      294.76    145.13 o 
  16  15  -3      161.48      271.15    147.74 o 
  17  15  -3       61.54      147.02    146.31 o 
  18  15  -3       99.84       70.47    112.86 o 
   1  16  -3      265.46      261.48     87.12 o 
   2  16  -3       27.31       77.83    145.53 o 
   3  16  -3       14.39      167.02     93.35 o 
   4  16  -3      196.83      169.57    106.18 o 
   5  16  -3       56.93      141.64    220.67 o 
   6  16  -3       19.73      103.74     89.24 o 
   7  16  -3      309.03      349.00    183.53 o 
   8  16  -3       39.40      -87.26    106.07 o 
   9  16  -3      838.84      693.30    170.99 o 
  10  16  -3       46.98      170.50    128.81 o 
  11  16  -3      321.38      369.05    149.37 o 
  12  16  -3       52.75      234.88    152.23 o 
   0   0  -2    30072.51    33208.98    515.07 o 
   2   0  -2    30582.96    30013.67    284.94 o 
   4   0  -2    50733.67    55241.91    747.19 o 
   6   0  -2    34164.73    34572.13    556.62 o 
   8   0  -2      914.14      981.77     86.54 o 
  10   0  -2    22406.75    23150.07    475.46 o 
  12   0  -2     1751.59     1697.32    125.48 o 
   1   1  -2    16870.94    17696.34    187.12 o 
   2   1  -2    38325.00    39884.47    281.43 o 
   3   1  -2    37050.34    37072.49    793.69 o 
   4   1  -2    31937.25    32119.97    524.59 o 
   5   1  -2    22957.28    23938.35    866.99 o 
   6   1  -2    18779.11    19418.57    377.89 o 
   7   1  -2    11457.71    11816.12    288.17 o 
   8   1  -2    21629.69    20226.88    506.30 o 
   9   1  -2     8210.43     8044.73    168.24 o 
  10   1  -2    10139.73     9399.93    187.79 o 
  11   1  -2      675.71      694.92     68.85 o 
  12   1  -2     4900.09     4757.68    138.66 o 
  13   1  -2     8515.85     8487.87    191.59 o 
  14   1  -2    35155.64    32545.71    574.71 o 
  15   1  -2     7908.91     7797.49    319.03 o 
  16   1  -2     4623.59     4075.53    246.46 o 
  17   1  -2      803.48      889.95    127.53 o 
  18   1  -2     7648.30     7530.64    339.51 o 
  19   1  -2     8260.20     8718.48    372.80 o 
  20   1  -2     8486.58     8478.15    376.29 o 
  21   1  -2       84.98      194.78    101.93 o 
  22   1  -2       92.56      150.42     77.14 o 
  23   1  -2      158.50      118.10     86.70 o 
  24   1  -2     5771.28     5803.51    334.03 o 
  25   1  -2     2101.82     2174.86    231.68 o 
  26   1  -2     1543.25     1545.86    199.87 o 
  27   1  -2      547.53      598.53    137.85 o 
  28   1  -2      638.50      558.50    139.03 o 
  29   1  -2      202.65      208.94     90.81 o 
   0   2  -2     2652.64     2546.22     99.97 o 
   1   2  -2     8994.19     8839.01    114.77 o 
   2   2  -2      611.29      707.27     51.89 o 
   3   2  -2     5104.36     5085.47    171.88 o 
   4   2  -2    15422.34    16328.36    321.39 o 
   5   2  -2     9826.01    10297.02    140.37 o 
   6   2  -2     8158.61     8127.76    230.51 o 
   7   2  -2    12976.42    12867.64    197.91 o 
   8   2  -2     1156.14     1035.37     57.46 o 
   9   2  -2     4207.51     4311.45     99.96 o 
  10   2  -2     1619.54     1505.30     62.04 o 
  11   2  -2     4528.53     4793.66    115.09 o 
  12   2  -2     1094.31     1326.11     70.08 o 
  13   2  -2     7235.62     7327.02    146.94 o 
  14   2  -2      969.21     1069.79     63.25 o 
  15   2  -2     5844.80     5503.41    279.02 o 
  16   2  -2     2016.80     2084.29    173.93 o 
  17   2  -2     1076.41     1293.39     84.23 o 
  18   2  -2      765.60     1026.50    136.08 o 
  19   2  -2     1887.28     1884.63    179.03 o 
  20   2  -2     2950.65     3297.33    236.28 o 
  21   2  -2     7949.88     7685.93    363.89 o 
  22   2  -2      406.51      549.34    128.81 o 
  23   2  -2     1375.81     1228.25    169.89 o 
  24   2  -2     1703.25     1404.03    195.18 o 
  25   2  -2     5278.08     5132.16    328.76 o 
  26   2  -2     1516.89     1385.30    199.14 o 
  27   2  -2     1222.78     1021.40    180.20 o 
  28   2  -2      616.75      436.99    130.45 o 
  29   2  -2      236.63       28.07    101.57 o 
  30   2  -2      538.18      282.10    122.26 o 
  31   2  -2     1627.13     1510.80    224.73 o 
  32   2  -2      461.00      504.08    139.78 o 
  33   2  -2      721.44      607.38    152.79 o 
  34   2  -2      204.59      137.58     96.47 o 
  35   2  -2     1325.07     1793.63    248.93 o 
   1   3  -2     3810.58     3820.96    126.21 o 
   2   3  -2     8236.84     8618.30    141.41 o 
   3   3  -2     5046.29     5042.73    190.16 o 
   4   3  -2     3787.76     3847.36     87.87 o 
   5   3  -2     7134.58     6872.99    343.28 o 
   6   3  -2     3198.25     3290.78     91.01 o 
   7   3  -2    14015.11    14386.44    142.67 o 
   8   3  -2     4287.36     4605.86     92.09 o 
   9   3  -2    38952.08    37637.86    567.57 o 
  10   3  -2      387.03      516.95     62.58 o 
  11   3  -2     3412.80     3184.97     89.07 o 
  12   3  -2     1439.30     1570.41     67.33 o 
  13   3  -2    21372.87    20874.60    258.37 o 
  14   3  -2     1031.27     1041.47    131.69 o 
  15   3  -2    17847.81    16988.17    240.76 o 
  16   3  -2       16.83       68.69    134.71 o 
  17   3  -2     5531.22     5054.65    160.37 o 
  18   3  -2      619.93      668.61     89.19 o 
  19   3  -2     9894.03     8715.43    450.29 o 
  20   3  -2      844.87      759.91     81.44 o 
  21   3  -2       27.29      124.38     92.98 o 
  22   3  -2     1011.81     1164.21    153.82 o 
  23   3  -2      748.46      869.55    143.51 o 
  24   3  -2      854.67      650.00    149.88 o 
  25   3  -2      800.42      818.02    149.46 o 
  26   3  -2     2038.84     2087.73    227.14 o 
  27   3  -2     1403.57     1645.86    205.10 o 
  28   3  -2       54.16       96.22     99.36 o 
  29   3  -2      419.00      456.09    128.58 o 
  30   3  -2      311.15      333.62    131.27 o 
  31   3  -2     2251.34     1999.36    258.10 o 
  32   3  -2       96.15      178.71    124.34 o 
  33   3  -2     1570.92     1659.83    246.96 o 
  34   3  -2      220.64       -9.73    111.82 o 
  35   3  -2      156.08      103.57    110.02 o 
  36   3  -2       95.80      226.66    145.13 o 
  37   3  -2     3149.55     3140.64    334.95 o 
  38   3  -2        5.18       16.37    102.44 o 
  39   3  -2      217.52     -167.78    167.78 o 
   0   4  -2     1905.49     1994.64    135.59 o 
   1   4  -2    10840.91    10504.57    217.79 o 
   2   4  -2     3617.91     3454.14     76.43 o 
   3   4  -2     2399.47     2270.05     58.94 o 
   4   4  -2     2814.70     2961.90     75.99 o 
   5   4  -2     5463.29     5468.90     89.78 o 
   6   4  -2      977.99     1043.14     34.81 o 
   7   4  -2     1500.63     1419.02     42.57 o 
   8   4  -2    17286.63    17542.26    274.71 o 
   9   4  -2     8374.16     8772.28    139.19 o 
  10   4  -2    12621.37    13544.06    189.40 o 
  11   4  -2     4098.68     4612.55    109.79 o 
  12   4  -2     5245.73     5238.68    150.68 o 
  13   4  -2      706.23      758.79     66.59 o 
  14   4  -2     1383.28     1403.34     86.47 o 
  15   4  -2     4623.56     4578.92    118.30 o 
  16   4  -2     2082.54     2008.49    120.12 o 
  17   4  -2     2026.17     1951.04     97.02 o 
  18   4  -2     3219.34     3335.18    203.62 o 
  19   4  -2     2676.34     2523.13    244.48 o 
  20   4  -2     1634.67     1507.77    306.05 o 
  21   4  -2     2445.39     2226.72    111.31 o 
  22   4  -2      387.45      424.62     73.56 o 
  23   4  -2      679.82      565.82     61.34 o 
  24   4  -2      269.29      299.16    119.93 o 
  25   4  -2     3844.93     3295.38    272.74 o 
  26   4  -2     2144.79     2128.26    228.19 o 
  27   4  -2     1803.39     1766.01    215.74 o 
  28   4  -2     1299.43     1484.40    199.13 o 
  29   4  -2      891.56      690.90    153.26 o 
  30   4  -2     1256.17     1346.15    201.06 o 
  31   4  -2     1436.99     1102.14    185.57 o 
  32   4  -2       33.40     -142.57    142.57 o 
  33   4  -2       48.59       97.31     98.54 o 
  34   4  -2       88.58      166.77    105.90 o 
  35   4  -2      777.66      804.71    184.05 o 
  36   4  -2      925.48      824.68    187.96 o 
  37   4  -2       31.07      -67.88    108.00 o 
  38   4  -2      546.52      431.13    137.07 o 
  39   4  -2      193.83      154.73    120.55 o 
  40   4  -2       15.65      221.32    138.73 o 
   1   5  -2     1324.22     1412.06     47.22 o 
   2   5  -2      687.17      639.22     37.23 o 
   3   5  -2     4167.12     4324.40     97.49 o 
   4   5  -2    11611.72    10828.18    207.57 o 
   5   5  -2     2058.60     2229.52     73.09 o 
   6   5  -2     3634.06     3845.38     89.77 o 
   7   5  -2     5652.34     5532.95    110.35 o 
   8   5  -2    16626.27    16354.92    165.75 o 
   9   5  -2      222.44      266.10     24.56 o 
  10   5  -2     4010.41     3713.33     77.53 o 
  11   5  -2     5218.88     4952.45    114.73 o 
  12   5  -2      569.88      585.56     44.73 o 
  13   5  -2     2650.50     2749.39     94.16 o 
  14   5  -2    20110.17    18675.52    445.41 o 
  15   5  -2     4623.05     4377.07    157.56 o 
  16   5  -2     2369.98     2329.58    187.54 o 
  17   5  -2     4738.55     4441.72    263.73 o 
  18   5  -2     1615.95     1810.40    177.29 o 
  19   5  -2      900.47      998.36    146.45 o 
  20   5  -2      941.93     1037.69    142.16 o 
  21   5  -2     1629.07     1625.89    184.66 o 
  22   5  -2      619.98      745.26    134.30 o 
  23   5  -2       40.08      131.20     94.57 o 
  24   5  -2     1663.33     1640.75    196.20 o 
  25   5  -2      217.23      213.22    108.96 o 
  26   5  -2     1275.12     1396.58    184.93 o 
  27   5  -2        1.39        0.13     86.59 o 
  28   5  -2      160.80      286.88    124.29 o 
  29   5  -2      382.26      468.76    147.30 o 
  30   5  -2       47.64       63.64     89.22 o 
  31   5  -2       49.70      -18.04     94.18 o 
  32   5  -2     2571.13     2725.21    291.33 o 
  33   5  -2      148.57      135.78    118.34 o 
  34   5  -2      368.33      523.37    151.25 o 
  35   5  -2      761.27     1049.54    204.54 o 
  36   5  -2     1151.40     1243.95    220.96 o 
  37   5  -2       34.48      132.72    131.38 o 
  38   5  -2     1174.56     1162.16    222.49 o 
  39   5  -2      398.54      506.93    161.96 o 
   0   6  -2    28410.20    29844.80    322.53 o 
   1   6  -2      105.53      154.80     34.10 o 
   2   6  -2     3069.91     2564.65     77.29 o 
   3   6  -2     3539.76     3467.50    100.67 o 
   4   6  -2     4697.30     4812.25    116.71 o 
   5   6  -2    14583.04    14783.23    310.17 o 
   6   6  -2     4476.00     4335.13    198.45 o 
   7   6  -2     5683.80     5715.25    164.30 o 
   8   6  -2     8135.69     7754.44    191.45 o 
   9   6  -2      346.36      355.52     38.50 o 
  10   6  -2     3243.43     3338.05    145.08 o 
  11   6  -2       61.06      101.94     30.41 o 
  12   6  -2      326.27      394.62     48.52 o 
  13   6  -2     4633.71     4471.52    280.40 o 
  14   6  -2      405.30      528.42     61.36 o 
  15   6  -2     2911.66     2814.95    263.67 o 
  16   6  -2     1434.20     1534.78    157.61 o 
  17   6  -2     1729.98     1577.07    160.91 o 
  18   6  -2      378.48      401.28    107.90 o 
  19   6  -2      448.71      506.54    119.57 o 
  20   6  -2     2276.03     1918.96    190.50 o 
  21   6  -2      617.90      695.65    136.30 o 
  22   6  -2     1122.07     1055.90    164.67 o 
  23   6  -2     3185.50     3207.75    253.96 o 
  24   6  -2      559.29      875.27    161.01 o 
  25   6  -2      822.85     1053.77    176.50 o 
  26   6  -2     3072.66     2889.71    265.42 o 
  27   6  -2      828.03      962.02    168.62 o 
  28   6  -2      198.95      350.89    122.54 o 
  29   6  -2      412.78      282.74    122.31 o 
  30   6  -2     1611.88     1459.92    203.82 o 
  31   6  -2      321.15      426.08    144.24 o 
  32   6  -2      252.56      112.81    101.67 o 
  33   6  -2     1461.08     1311.16    211.93 o 
  34   6  -2      144.58       99.83    116.37 o 
  35   6  -2      303.83      163.48    101.29 o 
  36   6  -2      373.10      410.68    145.84 o 
  37   6  -2       56.80       94.78    125.13 o 
  38   6  -2      262.18      484.22    171.68 o 
  39   6  -2       38.55        2.05    119.80 o 
   1   7  -2    14244.14    14043.70    187.37 o 
   2   7  -2     2366.36     2388.41     58.43 o 
   3   7  -2     5512.17     5680.51     93.85 o 
   4   7  -2     1371.34     1327.72     45.72 o 
   5   7  -2     1573.26     1579.76     73.34 o 
   6   7  -2     4509.09     3876.67    127.40 o 
   7   7  -2      208.03      232.39     28.18 o 
   8   7  -2     1700.51     1563.78     90.38 o 
   9   7  -2     8861.70     8062.16    139.61 o 
  10   7  -2     7361.99     7132.82    192.22 o 
  11   7  -2     1693.40     1757.83     64.06 o 
  12   7  -2     8605.91     7934.89    296.79 o 
  13   7  -2     1171.15     1206.46     80.86 o 
  14   7  -2     3454.75     3226.23    152.40 o 
  15   7  -2      453.12      391.00     57.02 o 
  16   7  -2     4638.04     4277.05    258.40 o 
  17   7  -2     1106.21     1258.34    156.67 o 
  18   7  -2     1504.80     1499.09    173.61 o 
  19   7  -2     2745.75     2677.78    213.71 o 
  20   7  -2      290.53      422.24    110.07 o 
  21   7  -2      949.76      818.47    150.55 o 
  22   7  -2      846.59      874.64    151.15 o 
  23   7  -2      113.61      100.95     93.87 o 
  24   7  -2      178.80      174.32    101.22 o 
  25   7  -2       84.94      226.67    113.79 o 
  26   7  -2      597.61      603.47    141.87 o 
  27   7  -2     1708.91     1895.89    224.37 o 
  28   7  -2       52.23       92.50     98.99 o 
  29   7  -2      372.53      463.86    125.38 o 
  30   7  -2      702.91      555.98    151.62 o 
  31   7  -2      658.59      588.95    154.83 o 
  32   7  -2      497.62      421.06    150.19 o 
  33   7  -2      606.35      580.70    150.21 o 
  34   7  -2      847.73      948.74    193.19 o 
  35   7  -2      174.35      334.95    144.98 o 
  36   7  -2      457.21      588.14    180.55 o 
  37   7  -2      967.79      703.38    175.79 o 
  38   7  -2      579.74      505.29    168.24 o 
   0   8  -2    13494.07    13222.33    273.44 o 
   1   8  -2     1291.10     1179.97     46.58 o 
   2   8  -2     1086.67     1123.61     44.95 o 
   3   8  -2     5061.87     5042.71     98.03 o 
   4   8  -2     1207.79     1127.36     67.48 o 
   5   8  -2       76.31      118.75     32.56 o 
   6   8  -2      886.09      875.95     74.03 o 
   7   8  -2     5380.88     5185.00    171.61 o 
   8   8  -2      427.19      434.38     49.30 o 
   9   8  -2     2679.58     2680.27     79.32 o 
  10   8  -2     4418.83     4429.44    151.51 o 
  11   8  -2      207.90      259.24     30.88 o 
  12   8  -2     2653.84     2648.63     80.85 o 
  13   8  -2      545.24      535.91     39.08 o 
  14   8  -2       56.04      122.28     40.09 o 
  15   8  -2     1377.06     1446.36    102.63 o 
  16   8  -2      382.30      325.35     95.91 o 
  17   8  -2      301.76      318.26    102.00 o 
  18   8  -2     4905.00     4914.13    289.23 o 
  19   8  -2      483.25      567.21    118.26 o 
  20   8  -2       35.36      -29.91     69.02 o 
  21   8  -2      377.67      354.10    112.41 o 
  22   8  -2     1534.20     1459.11    184.21 o 
  23   8  -2      119.22      208.28     98.88 o 
  24   8  -2      236.83      379.33    121.50 o 
  25   8  -2      970.18      996.29    160.32 o 
  26   8  -2      126.49      216.34    110.00 o 
  27   8  -2      101.74      375.71    142.53 o 
  28   8  -2     3075.73     2675.33    271.46 o 
  29   8  -2      118.83      332.25    142.27 o 
  30   8  -2       41.00       87.08    113.27 o 
  31   8  -2     1125.26      941.73    183.65 o 
  32   8  -2      296.41      305.16    133.03 o 
  33   8  -2      106.17       34.06    107.66 o 
  34   8  -2      117.58      203.86    137.07 o 
  35   8  -2      386.54      479.44    154.57 o 
  36   8  -2      163.94       53.99     89.10 o 
   1   9  -2      597.76      598.41     39.38 o 
   2   9  -2     3838.91     3860.21    186.94 o 
   3   9  -2      572.82      667.15     50.77 o 
   4   9  -2     4093.71     3923.42    129.07 o 
   5   9  -2      626.49      585.81     58.71 o 
   6   9  -2     7629.34     7470.59    216.86 o 
   7   9  -2     3606.06     3713.14     98.42 o 
   8   9  -2     2137.27     2162.86     82.94 o 
   9   9  -2      585.22      526.81     46.56 o 
  10   9  -2     1138.30     1224.61     82.36 o 
  11   9  -2     3235.81     3067.08     90.55 o 
  12   9  -2      824.13      896.01     50.51 o 
  13   9  -2     5449.35     4696.66    202.28 o 
  14   9  -2      626.53      545.38     54.83 o 
  15   9  -2     6668.79     6329.52    311.16 o 
  16   9  -2     3063.68     3171.13    230.32 o 
  17   9  -2     1274.14     1291.58    162.90 o 
  18   9  -2      550.30      490.26    111.05 o 
  19   9  -2      137.58      185.35     97.45 o 
  20   9  -2      204.66      382.50    112.01 o 
  21   9  -2      841.35      975.87    153.31 o 
  22   9  -2     1340.93     1454.94    187.44 o 
  23   9  -2      241.93      283.30    118.26 o 
  24   9  -2      930.83      844.32    153.62 o 
  25   9  -2       80.49      157.59    103.04 o 
  26   9  -2      486.46      498.95    145.01 o 
  27   9  -2       35.94       26.93     80.54 o 
  28   9  -2       60.52       46.60     96.24 o 
  29   9  -2      180.15      242.15    126.23 o 
  30   9  -2      234.31      145.99    104.26 o 
  31   9  -2      221.82      271.28    120.74 o 
  32   9  -2      446.50      432.42    144.15 o 
  33   9  -2      588.39      480.48    147.28 o 
  34   9  -2      253.81      353.14    141.25 o 
  35   9  -2      447.54      626.54    176.12 o 
   0  10  -2     2461.64     2472.09    111.97 o 
   1  10  -2     4588.44     4651.66    134.02 o 
   2  10  -2     2380.91     2373.90     78.09 o 
   3  10  -2      241.89      196.32     25.28 o 
   4  10  -2      392.26      508.85     58.44 o 
   5  10  -2     7449.76     7506.51    191.32 o 
   6  10  -2     1042.79     1186.13     82.01 o 
   7  10  -2      113.22      160.04     29.68 o 
   8  10  -2     1209.98     1186.26     61.70 o 
   9  10  -2      189.94      196.19     45.33 o 
  10  10  -2      951.15      895.47     70.82 o 
  11  10  -2     1085.68     1110.58    126.76 o 
  12  10  -2      854.14      891.75    120.92 o 
  13  10  -2      354.26      324.18     91.53 o 
  14  10  -2     1745.55     1655.33    165.91 o 
  15  10  -2     1352.60     1301.88    148.40 o 
  16  10  -2      245.79      216.23     78.31 o 
  17  10  -2      698.55      724.45    119.01 o 
  18  10  -2      744.64      846.64    133.42 o 
  19  10  -2      958.77     1193.27    157.65 o 
  20  10  -2      459.64      489.14    113.01 o 
  21  10  -2       20.92      179.78    102.60 o 
  22  10  -2      428.54     1030.72    168.57 o 
  23  10  -2     5400.13     5308.67    353.82 o 
  24  10  -2      157.09      418.91    135.86 o 
  25  10  -2      108.61      243.38    107.28 o 
  26  10  -2      175.88      283.11    121.58 o 
  27  10  -2      850.06      669.84    162.27 o 
  28  10  -2      274.55      449.09    139.40 o 
  29  10  -2      412.80      663.39    164.61 o 
  30  10  -2      168.81      502.30    156.06 o 
  31  10  -2       56.78      216.03    123.09 o 
  32  10  -2       70.04      156.34    122.86 o 
  33  10  -2      615.93      681.67    180.37 o 
  34  10  -2       92.82       23.00    105.59 o 
   1  11  -2     3565.13     3568.05    102.49 o 
   2  11  -2      236.85      197.84     44.83 o 
   3  11  -2      145.76      111.55     24.88 o 
   4  11  -2      687.40      647.97     93.30 o 
   5  11  -2      224.77      222.92     47.72 o 
   6  11  -2      588.00      620.85     67.08 o 
   7  11  -2     4003.61     3936.53    149.82 o 
   8  11  -2      563.63      529.59     66.19 o 
   9  11  -2      407.00      408.69     83.16 o 
  10  11  -2      754.07      728.35     89.82 o 
  11  11  -2     1732.37     1490.09    149.30 o 
  12  11  -2     1872.06     1607.39    161.39 o 
  13  11  -2      294.03      298.80     94.30 o 
  14  11  -2      162.08      127.26     65.94 o 
  15  11  -2      832.42      896.81    134.31 o 
  16  11  -2      597.55      608.04    113.83 o 
  17  11  -2     1252.34     1354.46    155.88 o 
  18  11  -2     1824.02     1959.91    197.82 o 
  19  11  -2     1013.97     1039.79    158.64 o 
  20  11  -2      303.12      342.54    111.72 o 
  21  11  -2     2677.90     2791.63    247.59 o 
  22  11  -2       22.19      354.87    123.08 o 
  23  11  -2      644.15      640.94    132.52 o 
  24  11  -2      159.57      424.81    135.99 o 
  25  11  -2     1008.35     1259.13    195.37 o 
  26  11  -2       40.74      171.60    101.51 o 
  27  11  -2      188.76      379.32    131.32 o 
  28  11  -2       32.07      241.72    122.58 o 
  29  11  -2      709.94      867.96    177.60 o 
  30  11  -2       46.52      221.07    122.36 o 
  31  11  -2       26.91      187.69    118.75 o 
  32  11  -2       45.82      175.20    121.80 o 
   0  12  -2     3303.85     3127.57    143.21 o 
   1  12  -2     1211.40     1213.18     65.49 o 
   2  12  -2      862.79      876.64     55.84 o 
   3  12  -2       73.33       27.31     30.43 o 
   4  12  -2      718.93      729.07     51.60 o 
   5  12  -2     3297.49     3282.43    138.16 o 
   6  12  -2     1205.83     1287.31     92.17 o 
   7  12  -2      434.69      470.78     61.86 o 
   8  12  -2      157.21      145.92     61.41 o 
   9  12  -2      401.09      542.07     71.67 o 
  10  12  -2      764.76      823.83    112.61 o 
  11  12  -2      438.00      434.35     81.12 o 
  12  12  -2      808.08      718.11     96.47 o 
  13  12  -2      452.67      527.15    108.28 o 
  14  12  -2       77.12       84.97     69.32 o 
  15  12  -2      383.21      401.97    105.81 o 
  16  12  -2     1882.23     1607.16    175.28 o 
  17  12  -2      825.16     1014.15    150.55 o 
  18  12  -2      461.58      476.96    117.83 o 
  19  12  -2      210.24      238.80    103.52 o 
  20  12  -2       43.48      335.12    116.91 o 
  21  12  -2       45.79      218.81    103.31 o 
  22  12  -2     1354.10     1169.28    184.02 o 
  23  12  -2     1308.65     1461.28    198.35 o 
  24  12  -2      716.13      857.44    167.57 o 
  25  12  -2       16.72      -89.27     97.49 o 
  26  12  -2       24.55      150.24    112.93 o 
  27  12  -2      143.29      390.32    123.78 o 
  28  12  -2      829.72      930.78    181.57 o 
  29  12  -2      183.98      150.74    105.26 o 
  30  12  -2       31.48       -8.27     91.06 o 
   1  13  -2      346.66      279.68     84.68 o 
   2  13  -2      735.19      780.67    116.51 o 
   3  13  -2      288.62      299.64     84.46 o 
   4  13  -2      390.92      408.77     91.16 o 
   5  13  -2      227.92      171.35     72.02 o 
   6  13  -2     1502.41     1315.04    144.47 o 
   7  13  -2       42.25       88.03     45.63 o 
   8  13  -2       37.82       54.77     43.59 o 
   9  13  -2       36.07        4.66     60.26 o 
  10  13  -2      166.26      233.79     69.69 o 
  11  13  -2      261.55      367.83     80.12 o 
  12  13  -2     3576.68     3192.82    199.44 o 
  13  13  -2      149.16      188.48     73.80 o 
  14  13  -2       93.10      240.63     73.09 o 
  15  13  -2       31.57      252.37     94.80 o 
  16  13  -2     1365.93     1518.79    173.45 o 
  17  13  -2      220.16      373.84    104.89 o 
  18  13  -2      103.87       60.53     73.76 o 
  19  13  -2       76.18       14.58     65.41 o 
  20  13  -2       93.24      237.18    110.38 o 
  21  13  -2       25.23       24.37     72.94 o 
  22  13  -2      933.51     1081.97    166.86 o 
  23  13  -2       30.48       29.80     81.22 o 
  24  13  -2      550.24      842.28    160.99 o 
  25  13  -2       50.26      104.95     88.02 o 
  26  13  -2      113.21      329.91    133.24 o 
  27  13  -2      133.76      176.47    111.67 o 
   0  14  -2     2656.14     3104.39    301.07 o 
   1  14  -2      572.65      492.13    106.15 o 
   2  14  -2      330.41      401.27     97.78 o 
   3  14  -2       71.00      -24.19     76.86 o 
   4  14  -2     1209.74     1156.76    138.90 o 
   5  14  -2      602.00      648.43    120.03 o 
   6  14  -2     1090.41     1408.64    156.24 o 
   7  14  -2        8.65       16.40     76.01 o 
   8  14  -2      201.63      194.09     77.74 o 
   9  14  -2       27.96      109.82     72.71 o 
  10  14  -2      729.44      944.32    188.65 o 
  11  14  -2      330.82      675.51    188.05 o 
  12  14  -2      174.80      407.69    167.50 o 
  13  14  -2      174.55      223.71    130.20 o 
  14  14  -2       10.87       82.49    111.07 o 
  15  14  -2      159.75      228.58    120.64 o 
  16  14  -2      224.60      172.82    114.78 o 
   1  15  -2      356.64      850.44    203.66 o 
   2  15  -2       57.67      152.49     82.05 o 
   3  15  -2       47.56       67.69    123.46 o 
   4  15  -2      150.60      151.57     78.43 o 
   5  15  -2       84.55       26.96     69.35 o 
   6  15  -2      184.79      331.80     99.94 o 
   7  15  -2      533.07      562.91    108.68 o 
   8  15  -2       11.98      138.97     80.10 o 
   9  15  -2       39.97       16.55     89.41 o 
  10  15  -2       32.03      -69.60    107.77 o 
  11  15  -2     1205.61     1201.61    214.22 o 
  12  15  -2      322.56      764.89    193.94 o 
  13  15  -2      303.39      410.03    160.36 o 
  14  15  -2       96.40      322.61    148.60 o 
  15  15  -2       24.96       -5.45    106.94 o 
  16  15  -2       30.28      382.73    164.58 o 
  17  15  -2     1416.24     1447.90    240.36 o 
  18  15  -2       39.18      422.11    184.05 o 
  19  15  -2      333.22      357.96    144.21 o 
   0  16  -2       83.00      323.72    156.63 o 
   1  16  -2      512.67      534.92    110.98 o 
   2  16  -2      100.27      -20.02    234.09 o 
   3  16  -2       45.34      163.40    121.08 o 
   4  16  -2       95.26      134.91     98.19 o 
   5  16  -2      825.04      893.98    138.14 o 
   6  16  -2      133.17      125.74     88.71 o 
   7  16  -2       26.85      141.92    137.75 o 
   8  16  -2      160.65      210.08     98.63 o 
   9  16  -2      220.38      251.84    104.43 o 
  10  16  -2       28.97      151.98    130.06 o 
  11  16  -2      137.09      118.07    120.21 o 
  12  16  -2      369.88      274.49    135.29 o 
  13  16  -2      823.84     1012.51    211.93 o 
  14  16  -2       45.96      228.80    136.14 o 
  15  16  -2      355.57      151.24    118.54 o 
  16  16  -2       66.97      120.55    123.17 o 
   1  17  -2       64.88      159.09     88.55 o 
   2  17  -2      134.03      159.44     88.66 o 
   3  17  -2       27.37        4.82     80.50 o 
   4  17  -2      187.29      119.20     85.41 o 
   5  17  -2      143.15      141.63     90.93 o 
   6  17  -2      209.83      275.80     99.80 o 
   7  17  -2       26.39       23.77     85.35 o 
   8  17  -2       12.08       53.32     76.82 o 
   8   0  -1    22233.03    24529.82    445.19 o 
  10   0  -1      533.62      483.08     77.42 o 
  12   0  -1     2177.43     2349.28    159.46 o 
  14   0  -1     3573.00     4092.69    212.75 o 
  16   0  -1     6888.81     6607.22    294.33 o 
  18   0  -1     9404.18     8809.11    357.79 o 
  20   0  -1     8501.44     8771.14    375.06 o 
  22   0  -1     2701.20     2604.38    219.99 o 
  24   0  -1    17721.78    17689.50    595.26 o 
  26   0  -1      414.93      150.99    100.00 o 
  28   0  -1    11196.47    11078.35    505.11 o 
  30   0  -1     2495.45     2453.27    252.28 o 
  32   0  -1      691.14      468.90    134.35 o 
  34   0  -1     3875.52     3831.41    343.18 o 
  36   0  -1     1837.36     1937.48    260.23 o 
   1   1  -1     6461.15     6199.06    141.28 o 
   2   1  -1     5305.34     5124.87    123.63 o 
   3   1  -1     6703.62     6944.35    105.43 o 
   4   1  -1    15441.22    15835.26    187.39 o 
   5   1  -1     3914.88     4221.80    182.62 o 
   6   1  -1     8354.13     8326.91    137.83 o 
   7   1  -1      620.51      590.83     34.57 o 
   8   1  -1     7441.11     7832.26    156.36 o 
   9   1  -1     2428.94     2295.51     90.42 o 
  10   1  -1    17683.62    18719.58    422.35 o 
  11   1  -1     3346.46     3580.27    125.49 o 
  12   1  -1     1628.00     1904.42    202.63 o 
  13   1  -1        8.23       51.53     35.89 o 
  14   1  -1     1342.53     1446.45     91.40 o 
  15   1  -1     1072.53      926.28     89.54 o 
  16   1  -1     4611.76     4628.45    171.28 o 
  17   1  -1     1580.65     1760.38    115.32 o 
  18   1  -1      438.26      401.57    111.49 o 
  19   1  -1       39.07       60.90     57.01 o 
  20   1  -1     4153.77     4141.55    238.95 o 
  21   1  -1     3304.51     3331.49    185.06 o 
  22   1  -1     3295.83     3317.01    177.49 o 
  23   1  -1     4164.26     3829.90    545.76 o 
  24   1  -1     4278.35     4303.55    210.12 o 
  25   1  -1     6554.32     7032.59    267.94 o 
  26   1  -1     9948.93    10744.36    337.38 o 
  27   1  -1      529.49      676.93    234.20 o 
  28   1  -1      440.29      263.44     88.34 o 
  29   1  -1      865.99      773.75    111.33 o 
  30   1  -1      495.54      667.60    143.64 o 
  31   1  -1      847.96      670.96    159.51 o 
  32   1  -1      333.09      108.93     93.27 o 
  33   1  -1      469.09      327.57    124.89 o 
  34   1  -1      371.63      245.60    114.04 o 
  35   1  -1     1337.95     1133.45    218.29 o 
  36   1  -1     1068.62     1181.53    217.88 o 
  37   1  -1      147.47       74.55    108.85 o 
  38   1  -1      285.81      133.23    110.63 o 
  39   1  -1       85.34       -2.05    116.22 o 
  40   1  -1       93.84       78.53     98.62 o 
  41   1  -1      296.57      221.64    122.31 o 
   1   2  -1     9891.79    10174.29    205.68 o 
   2   2  -1     1849.91     1925.18     58.58 o 
   3   2  -1    14197.95    15097.17    155.77 o 
   4   2  -1     4222.66     4219.32     55.83 o 
   5   2  -1    10278.80    10986.49    117.10 o 
   6   2  -1     1906.06     2068.70     88.01 o 
   7   2  -1    11614.11    11224.20    136.71 o 
   8   2  -1    14030.59    14073.55    162.27 o 
   9   2  -1    22455.84    22776.07    234.31 o 
  10   2  -1     1861.90     2120.40     92.78 o 
  11   2  -1      697.06      691.06     40.23 o 
  12   2  -1     3801.28     3844.79     95.14 o 
  13   2  -1     3294.27     3503.30    130.35 o 
  14   2  -1      184.54      323.22    117.37 o 
  15   2  -1     2768.32     3234.46    201.08 o 
  16   2  -1     3814.49     4290.26    237.27 o 
  17   2  -1    14619.82    13844.09    443.12 o 
  18   2  -1       81.92      328.30    109.90 o 
  19   2  -1     2441.82     2180.08    197.59 o 
  20   2  -1     1018.30     1040.00    143.06 o 
  21   2  -1     1488.63     1698.59    177.84 o 
  22   2  -1      176.30      148.74     75.65 o 
  23   2  -1     1464.46     1476.25    177.60 o 
  24   2  -1      832.60      862.22    155.55 o 
  25   2  -1     2624.98     3034.22    254.94 o 
  26   2  -1      612.49      812.72    164.97 o 
  27   2  -1     3526.23     3631.72    291.47 o 
  28   2  -1       95.58      160.94    118.72 o 
  29   2  -1     2554.31     2082.97    238.53 o 
  30   2  -1      220.32      271.47    143.40 o 
  31   2  -1     1143.87     1079.27    193.21 o 
  32   2  -1     2638.57     2126.26    256.01 o 
  33   2  -1     1312.69     1481.50    210.58 o 
  34   2  -1      413.06      390.05    141.23 o 
  35   2  -1     1156.94     1152.15    212.29 o 
  36   2  -1      364.30      410.52    149.04 o 
  37   2  -1     2608.94     2711.28    306.48 o 
  38   2  -1      144.95       99.48    104.79 o 
  39   2  -1      566.04      594.88    188.98 o 
  40   2  -1       95.43       27.26    104.15 o 
  41   2  -1      360.24      294.39    153.81 o 
  42   2  -1       98.05      145.54    130.13 o 
   0   3  -1     4994.53     5007.70    174.09 o 
   1   3  -1     1795.08     1570.12     44.28 o 
   2   3  -1      172.30      172.96     22.73 o 
   3   3  -1    11547.61    12340.25    313.50 o 
   4   3  -1      603.92      568.67     25.25 o 
   5   3  -1     8041.52     8375.53    136.10 o 
   6   3  -1     4194.92     4168.29     93.47 o 
   7   3  -1     8145.87     8625.58    126.80 o 
   8   3  -1     1421.95     1506.13     69.35 o 
   9   3  -1    10694.63    10221.83    191.31 o 
  10   3  -1     1248.59     1200.03     52.12 o 
  11   3  -1    12594.54    13741.98    173.56 o 
  12   3  -1      766.82      802.18     87.23 o 
  13   3  -1    16356.01    17030.00    210.33 o 
  14   3  -1     3147.57     3485.92     91.41 o 
  15   3  -1    15103.98    15228.13    477.30 o 
  16   3  -1     4159.72     4250.31    247.20 o 
  17   3  -1    18301.83    18749.32   1598.92 o 
  18   3  -1     1879.77     1855.66    178.51 o 
  19   3  -1      356.15      430.32     53.58 o 
  20   3  -1     1652.27     1592.69     85.96 o 
  21   3  -1     3452.90     3305.51    262.46 o 
  22   3  -1     1026.45      939.95    157.40 o 
  23   3  -1     1266.39     1298.77    172.38 o 
  24   3  -1      102.70      216.61    117.88 o 
  25   3  -1     4455.92     5098.47    319.74 o 
  26   3  -1      322.09      592.12    143.87 o 
  27   3  -1      461.03      542.43    142.38 o 
  28   3  -1      817.85      779.75    173.01 o 
  29   3  -1      535.82      581.58    140.84 o 
  30   3  -1      436.33      436.34    131.35 o 
  31   3  -1     3917.92     3633.96    314.08 o 
  32   3  -1       42.56      131.89    111.84 o 
  33   3  -1      598.44      770.38    173.98 o 
  34   3  -1      301.87      177.98    111.05 o 
  35   3  -1      695.96      625.38    167.17 o 
  36   3  -1      379.11      387.61    153.31 o 
  37   3  -1       95.30      166.54     98.17 o 
  38   3  -1      588.36      792.75    198.50 o 
  39   3  -1       70.89      -64.99    103.97 o 
  40   3  -1      291.36      296.72    133.71 o 
  41   3  -1      979.79     1011.89    228.23 o 
   1   4  -1     2010.10     2015.88     58.82 o 
   2   4  -1      913.77      902.23     49.81 o 
   3   4  -1     5554.53     5611.51    154.61 o 
   4   4  -1     5570.41     5669.62    106.81 o 
   5   4  -1      763.81      800.05     33.82 o 
   6   4  -1     3409.21     3509.22     78.98 o 
   7   4  -1     2719.41     2426.17     52.58 o 
   8   4  -1     6968.38     6779.41    128.53 o 
   9   4  -1     6168.43     6021.26    121.08 o 
  10   4  -1     1329.34     1619.31     66.38 o 
  11   4  -1     3897.02     3796.98    126.08 o 
  12   4  -1     7900.57     7831.06    192.21 o 
  13   4  -1     7357.44     7360.06    192.23 o 
  14   4  -1    14470.26    15651.53    296.12 o 
  15   4  -1     8628.84     8674.33    168.89 o 
  16   4  -1     4004.99     3838.41    145.95 o 
  17   4  -1    13235.50    12299.80    384.84 o 
  18   4  -1     2093.98     1939.63    239.87 o 
  19   4  -1       21.45       48.45     72.63 o 
  20   4  -1      766.51      834.26    114.00 o 
  21   4  -1      819.63      775.16    121.78 o 
  22   4  -1     1849.42     1635.88     83.90 o 
  23   4  -1      318.08      330.02     58.19 o 
  24   4  -1     3345.73     2948.01    140.47 o 
  25   4  -1     1055.10     1337.16    193.45 o 
  26   4  -1     2116.64     1931.02    215.25 o 
  27   4  -1      634.12      730.34    153.62 o 
  28   4  -1        1.26      138.44    109.48 o 
  29   4  -1      696.73      601.23    156.55 o 
  30   4  -1      241.91      176.91    123.20 o 
  31   4  -1     1056.13      766.20    161.57 o 
  32   4  -1     1782.24     1501.52    222.11 o 
  33   4  -1     1221.43     1537.66    228.91 o 
  34   4  -1     1104.82      914.11    187.90 o 
  35   4  -1      591.47     1157.16    213.94 o 
  36   4  -1      217.70      464.85    155.90 o 
  37   4  -1      890.90      617.23    163.20 o 
  38   4  -1       71.26       95.16    119.94 o 
  39   4  -1      248.82      352.49    157.98 o 
  40   4  -1      277.49      210.22    123.10 o 
  41   4  -1      491.67      338.70    157.02 o 
   0   5  -1    14174.04    13987.20    365.09 o 
   1   5  -1     1198.00     1100.76     51.12 o 
   2   5  -1    15843.67    17100.98    213.97 o 
   3   5  -1     3095.37     3039.21    100.36 o 
   4   5  -1     4367.93     4647.55    106.06 o 
   5   5  -1     6997.01     7083.50    135.56 o 
   6   5  -1     1715.09     1973.10     73.13 o 
   7   5  -1       22.36        2.14     18.41 o 
   8   5  -1     8975.97     9634.62    272.64 o 
   9   5  -1     4092.88     4231.33     74.65 o 
  10   5  -1     7990.82     7429.18    194.17 o 
  11   5  -1     3438.80     4023.24    143.14 o 
  12   5  -1     2543.16     2361.67    106.66 o 
  13   5  -1     1482.20     1498.63    103.01 o 
  14   5  -1      945.20      903.14    125.77 o 
  15   5  -1      395.85      484.73    108.27 o 
  16   5  -1     7436.97     7070.45    314.64 o 
  17   5  -1     2328.02     2378.92    196.88 o 
  18   5  -1     2409.47     2618.45    207.63 o 
  19   5  -1     1522.41     1910.55    181.73 o 
  20   5  -1     3695.30     4228.34    270.96 o 
  21   5  -1     1927.29     2048.71    200.48 o 
  22   5  -1      590.78      763.43    139.50 o 
  23   5  -1     2609.01     2766.42    243.95 o 
  24   5  -1     2626.58     2783.96    256.87 o 
  25   5  -1      835.33      936.69    176.24 o 
  26   5  -1      933.92      997.07    163.13 o 
  27   5  -1      928.89      823.63    161.64 o 
  28   5  -1      414.94      469.61    141.66 o 
  29   5  -1      233.36      352.87    141.49 o 
  30   5  -1     1631.95     1898.35    239.44 o 
  31   5  -1     2011.31     2173.27    255.21 o 
  32   5  -1     1101.77      795.62    173.63 o 
  33   5  -1       94.13      129.40    102.26 o 
  34   5  -1     1109.88      909.87    183.89 o 
  35   5  -1      296.92      253.74    136.80 o 
  36   5  -1      709.96     1093.20    213.32 o 
  37   5  -1       99.49      329.64    137.47 o 
  38   5  -1      360.95      256.54    125.00 o 
  39   5  -1      146.77      120.06    101.79 o 
  40   5  -1      511.83      740.80    196.01 o 
   1   6  -1      376.52      366.52     47.51 o 
   2   6  -1      824.59      898.78     53.84 o 
   3   6  -1      672.20      613.41     46.18 o 
   4   6  -1     4658.80     4683.20    139.88 o 
   5   6  -1      801.43      837.92     53.06 o 
   6   6  -1     1824.14     1917.96     78.14 o 
   7   6  -1    12226.61    12257.26    250.94 o 
   8   6  -1    14008.25    12957.38    353.50 o 
   9   6  -1     6221.60     6527.15    164.02 o 
  10   6  -1     5116.13     5234.54    112.24 o 
  11   6  -1     6115.99     5250.69    334.57 o 
  12   6  -1     1702.02     1796.28     95.15 o 
  13   6  -1      492.26      581.80     59.87 o 
  14   6  -1      485.63      391.68     88.97 o 
  15   6  -1     1765.71     1839.80    159.30 o 
  16   6  -1     2165.00     2084.89    185.48 o 
  17   6  -1     4212.99     3846.21    248.97 o 
  18   6  -1     5984.64     6114.82    309.03 o 
  19   6  -1      893.06     1129.12    151.14 o 
  20   6  -1      508.32      661.83    125.73 o 
  21   6  -1     1992.29     1841.15    193.65 o 
  22   6  -1      989.41     1000.81    154.11 o 
  23   6  -1       77.10      130.11     90.17 o 
  24   6  -1      595.63      956.50    161.52 o 
  25   6  -1      476.13      575.81    141.50 o 
  26   6  -1     1407.41     1313.81    185.46 o 
  27   6  -1     2753.17     2318.16    246.80 o 
  28   6  -1        7.13      181.23    113.76 o 
  29   6  -1      706.12      767.09    155.83 o 
  30   6  -1      747.20      975.59    190.35 o 
  31   6  -1     1214.70     1492.32    220.11 o 
  32   6  -1     3650.02     3726.60    332.34 o 
  33   6  -1       11.17      338.23    145.90 o 
  34   6  -1     1084.43     1119.72    203.03 o 
  35   6  -1      186.20      152.92    115.43 o 
  36   6  -1      787.23      758.50    187.37 o 
  37   6  -1      629.38      791.60    180.75 o 
  38   6  -1      185.78      365.10    159.89 o 
  39   6  -1       83.44      174.65    119.75 o 
   0   7  -1      406.44      336.60     77.13 o 
   1   7  -1      506.43      570.24     69.16 o 
   2   7  -1      670.06      744.53     53.03 o 
   3   7  -1     5681.56     5655.67    139.54 o 
   4   7  -1     6277.36     6297.20    176.34 o 
   5   7  -1     2128.31     2182.73    146.67 o 
   6   7  -1     7933.13     8617.71    214.71 o 
   7   7  -1    15590.25    16368.45    309.30 o 
   8   7  -1     2127.43     2095.85    112.24 o 
   9   7  -1     2233.41     2490.47    165.11 o 
  10   7  -1     3029.06     2994.28    121.66 o 
  11   7  -1       10.24        9.54     10.91 o 
  12   7  -1      366.00      353.51     44.19 o 
  13   7  -1     6310.14     6038.52    185.28 o 
  14   7  -1      108.91      176.55     83.19 o 
  15   7  -1     2165.19     2279.98    187.60 o 
  16   7  -1     5181.66     4996.75    272.20 o 
  17   7  -1      581.89      628.31    118.43 o 
  18   7  -1     1467.89     1568.54    173.26 o 
  19   7  -1      307.07      512.39    115.28 o 
  20   7  -1     1250.66     1504.67    176.79 o 
  21   7  -1     1340.04     1271.28    171.92 o 
  22   7  -1     2564.11     2522.97    235.46 o 
  23   7  -1      437.62      509.79    120.36 o 
  24   7  -1      710.80      649.82    151.26 o 
  25   7  -1      576.49      524.77    143.83 o 
  26   7  -1     1058.18      899.04    174.32 o 
  27   7  -1     1086.48      926.87    178.13 o 
  28   7  -1      529.91      490.99    144.46 o 
  29   7  -1      824.70      867.66    173.34 o 
  30   7  -1     1405.59     1132.93    187.05 o 
  31   7  -1     2205.70     2113.75    251.36 o 
  32   7  -1     1201.46     1335.50    221.16 o 
  33   7  -1     1007.63      970.88    197.09 o 
  34   7  -1      160.08      169.99    131.19 o 
  35   7  -1      180.45      204.86    126.45 o 
  36   7  -1      162.62      147.53    116.24 o 
  37   7  -1      249.40      468.18    163.95 o 
  38   7  -1      106.23      228.43    131.27 o 
   1   8  -1     1194.24     1130.05     95.07 o 
   2   8  -1      577.57      564.43     49.36 o 
   3   8  -1      860.30      794.05     59.58 o 
   4   8  -1     5191.43     4994.05    142.58 o 
   5   8  -1      162.86      147.57     64.70 o 
   6   8  -1     2893.64     2943.97    165.33 o 
   7   8  -1     3324.52     3045.29    140.22 o 
   8   8  -1      930.54     1060.35     87.91 o 
   9   8  -1     3202.78     3153.75    145.75 o 
  10   8  -1     2763.27     2767.18    183.95 o 
  11   8  -1     1308.39     1198.71     83.22 o 
  12   8  -1     3818.18     3444.56     84.16 o 
  13   8  -1     2432.77     2265.81    181.32 o 
  14   8  -1     2193.55     2273.62    186.83 o 
  15   8  -1      864.02     1004.44    136.12 o 
  16   8  -1     2542.19     2497.86    200.54 o 
  17   8  -1     3993.42     3939.74    260.79 o 
  18   8  -1      655.30      625.98    123.89 o 
  19   8  -1     1068.87     1034.27    146.22 o 
  20   8  -1      737.66      829.35    140.61 o 
  21   8  -1       12.02       78.86     79.52 o 
  22   8  -1     1221.25     1232.22    178.18 o 
  23   8  -1      310.46      528.42    134.87 o 
  24   8  -1     1398.94     1456.28    190.39 o 
  25   8  -1      367.21      588.77    150.29 o 
  26   8  -1     1464.46     1346.87    192.78 o 
  27   8  -1     1377.87     1593.31    210.99 o 
  28   8  -1      560.93      844.84    172.20 o 
  29   8  -1      704.13      708.27    170.37 o 
  30   8  -1       85.19      -29.27     91.16 o 
  31   8  -1      850.60      842.50    168.78 o 
  32   8  -1     1424.55     1270.93    212.43 o 
  33   8  -1      917.13     1011.79    196.63 o 
  34   8  -1      351.34       93.95    118.44 o 
  35   8  -1      243.59      285.42    129.92 o 
  36   8  -1      686.02      349.89    132.90 o 
  37   8  -1       27.83      351.29    154.68 o 
   0   9  -1     6295.45     5828.37    309.27 o 
   1   9  -1      938.54      887.60     65.95 o 
   2   9  -1     3374.32     3573.36    133.27 o 
   3   9  -1     1691.92     1782.12     90.08 o 
   4   9  -1      953.31      884.02    105.76 o 
   5   9  -1     3606.96     3431.28    127.03 o 
   6   9  -1      776.07      659.67    113.82 o 
   7   9  -1      653.73      813.76     84.44 o 
   8   9  -1     2855.56     3089.61    148.74 o 
   9   9  -1     2172.64     2194.99    136.86 o 
  10   9  -1     4555.31     4298.64    238.06 o 
  11   9  -1      670.36      510.29     92.17 o 
  12   9  -1      343.38      400.95     93.52 o 
  13   9  -1      232.64      184.03     28.45 o 
  14   9  -1      312.80      304.37     94.09 o 
  15   9  -1     1481.97     1556.31    167.45 o 
  16   9  -1      706.97      792.18    138.85 o 
  17   9  -1      345.44      303.54    101.57 o 
  18   9  -1     5163.31     5262.63    315.31 o 
  19   9  -1     1356.54     1356.07    172.23 o 
  20   9  -1      848.61      870.63    146.74 o 
  21   9  -1     1633.69     1566.29    188.23 o 
  22   9  -1     1112.08     1369.64    187.88 o 
  23   9  -1     1343.18     1271.39    186.80 o 
  24   9  -1      381.09      437.19    146.00 o 
  25   9  -1     1247.35     1369.93    201.86 o 
  26   9  -1      612.20      557.11    147.47 o 
  27   9  -1      284.05      567.68    155.04 o 
  28   9  -1     1082.63     1114.90    193.32 o 
  29   9  -1      222.66      234.73    123.98 o 
  30   9  -1      514.77      550.98    156.68 o 
  31   9  -1      152.72      323.52    142.18 o 
  32   9  -1      168.17      269.87    126.28 o 
  33   9  -1      370.69      176.82    119.07 o 
  34   9  -1      197.02      184.39    123.28 o 
  35   9  -1      222.54      508.10    154.46 o 
  36   9  -1      491.22      335.50    138.80 o 
   1  10  -1     3307.49     3266.35    126.82 o 
   2  10  -1      562.13      522.74     59.60 o 
   3  10  -1     4337.82     4362.99    147.20 o 
   4  10  -1     2131.60     2247.76    108.17 o 
   5  10  -1      784.07      905.28     73.26 o 
   6  10  -1      735.25      687.80     65.88 o 
   7  10  -1     2930.61     2830.04    126.41 o 
   8  10  -1     1866.89     2055.97    128.75 o 
   9  10  -1     3284.81     3261.18    164.42 o 
  10  10  -1     2671.75     2741.06    200.23 o 
  11  10  -1     1259.06     1490.49    149.20 o 
  12  10  -1       45.90       32.76     56.83 o 
  13  10  -1     2293.69     2290.56    193.18 o 
  14  10  -1      897.31      958.38    144.74 o 
  15  10  -1     1939.33     1742.24    180.32 o 
  16  10  -1     2297.21     2288.76    209.32 o 
  17  10  -1     5199.20     5280.01    320.01 o 
  18  10  -1     1986.40     2292.67    222.51 o 
  19  10  -1     3515.97     3532.12    272.29 o 
  20  10  -1      966.01     1141.36    169.26 o 
  21  10  -1     1056.14     1243.99    170.16 o 
  22  10  -1      755.82      740.58    148.68 o 
  23  10  -1      166.10      186.26     97.41 o 
  24  10  -1      793.41      858.08    159.86 o 
  25  10  -1      144.76      228.22    117.95 o 
  26  10  -1      156.80      170.90    113.89 o 
  27  10  -1      265.82      427.67    143.63 o 
  28  10  -1      257.40      283.18    123.57 o 
  29  10  -1      864.14     1041.55    193.31 o 
  30  10  -1       48.97      323.62    141.70 o 
  31  10  -1      487.87      500.03    148.89 o 
  32  10  -1       81.27      338.80    138.02 o 
  33  10  -1      199.71      366.08    149.36 o 
  34  10  -1      381.98      615.23    178.27 o 
   0  11  -1      175.51      277.85    103.37 o 
   1  11  -1     2891.43     2929.37    125.71 o 
   2  11  -1      508.77      491.50     64.85 o 
   3  11  -1     2497.91     2389.81    116.12 o 
   4  11  -1      495.59      586.61     66.68 o 
   5  11  -1     6067.27     5824.74    182.16 o 
   6  11  -1      555.63      754.16    103.62 o 
   7  11  -1       26.07       19.40     43.52 o 
   8  11  -1      588.80      624.02     78.13 o 
   9  11  -1      460.58      438.09    149.58 o 
  10  11  -1       36.74        2.78     50.70 o 
  11  11  -1       93.73      -18.45     68.43 o 
  12  11  -1     1192.28     1099.54    137.14 o 
  13  11  -1     1176.35     1107.83    142.64 o 
  14  11  -1       55.23      109.80     64.84 o 
  15  11  -1     2076.54     2134.21    197.24 o 
  16  11  -1      643.79      696.62    132.84 o 
  17  11  -1      602.57      608.91    133.74 o 
  18  11  -1      253.40      178.28    108.15 o 
  19  11  -1      234.70      507.16    136.74 o 
  20  11  -1     1949.34     1977.56    218.26 o 
  21  11  -1     1393.51     1592.80    199.76 o 
  22  11  -1      372.04      602.08    142.30 o 
  23  11  -1     3250.54     3061.17    287.57 o 
  24  11  -1      658.71      855.56    175.58 o 
  25  11  -1      508.71      828.55    165.96 o 
  26  11  -1      154.18      234.15    112.81 o 
  27  11  -1      257.52      253.72    109.52 o 
  28  11  -1       50.50       62.16     96.39 o 
  29  11  -1      272.21      310.56    119.29 o 
  30  11  -1       44.25      139.51    119.32 o 
  31  11  -1      594.77      695.30    159.33 o 
  32  11  -1       27.45       90.90    106.38 o 
  33  11  -1      260.93      332.99    147.09 o 
   1  12  -1     1775.62     1587.69    100.89 o 
   2  12  -1     1117.41     1172.52     89.64 o 
   3  12  -1     1772.65     1682.86    104.60 o 
   4  12  -1     2169.92     2009.39    114.96 o 
   5  12  -1      598.10      617.87     71.35 o 
   6  12  -1      900.97      853.74     80.79 o 
   7  12  -1      460.84      553.03     70.76 o 
   8  12  -1     1540.57     1669.68    107.01 o 
   9  12  -1       40.67      120.45     54.43 o 
  10  12  -1      595.32      578.52     73.09 o 
  11  12  -1      483.65      480.34    101.08 o 
  12  12  -1      147.26       92.68     72.62 o 
  13  12  -1      987.34      983.65    145.83 o 
  14  12  -1     1848.56     1862.15    187.30 o 
  15  12  -1      979.97      937.33    148.89 o 
  16  12  -1      543.03      491.90    111.49 o 
  17  12  -1      546.51      701.22    142.45 o 
  18  12  -1     1563.88     1604.50    196.60 o 
  19  12  -1      789.75      811.32    150.75 o 
  20  12  -1      261.34      356.55    116.02 o 
  21  12  -1      785.33      766.22    155.39 o 
  22  12  -1      779.48      693.22    147.65 o 
  23  12  -1      378.34      410.21    125.95 o 
  24  12  -1      611.12      787.06    165.37 o 
  25  12  -1      442.22      641.44    150.49 o 
  26  12  -1      168.80      201.95    121.83 o 
  27  12  -1      150.28      374.82    138.75 o 
  28  12  -1       99.53       29.25     99.66 o 
  29  12  -1       61.03       90.37    103.60 o 
  30  12  -1      504.15      448.53    151.90 o 
  31  12  -1       53.64      365.44    153.57 o 
   0  13  -1     1490.55     1348.07    113.27 o 
   1  13  -1      329.43      223.35     41.98 o 
   2  13  -1      112.63      132.03     47.05 o 
   3  13  -1      118.67      217.44     51.92 o 
   4  13  -1     2168.44     2078.35    120.04 o 
   5  13  -1      330.92      466.83     65.54 o 
   6  13  -1      858.37      918.06     87.35 o 
   7  13  -1      138.75       96.58     48.64 o 
   8  13  -1     1368.86     1403.34    105.29 o 
   9  13  -1      165.76      328.40     63.91 o 
  10  13  -1     2465.34     2609.44    140.79 o 
  11  13  -1       34.47      149.65     89.98 o 
  12  13  -1       70.17       54.60     54.17 o 
  13  13  -1      490.27      587.55    125.28 o 
  14  13  -1       39.97       62.01     80.85 o 
  15  13  -1      450.60      322.54    104.08 o 
  16  13  -1      592.67      491.45    124.42 o 
  17  13  -1       45.42       44.04     91.50 o 
  18  13  -1     1601.55     1509.11    200.05 o 
  19  13  -1       44.62      168.03    100.18 o 
  20  13  -1     1032.72     1156.74    171.36 o 
  21  13  -1       29.51      112.34     94.75 o 
  22  13  -1      556.55      899.01    172.13 o 
  23  13  -1        1.72       20.23     83.12 o 
  24  13  -1      590.83      419.77    133.41 o 
  25  13  -1      115.50      168.11    123.61 o 
  26  13  -1      330.03      316.57    145.89 o 
  27  13  -1       76.37      120.75    113.15 o 
  28  13  -1      613.87      654.34    168.43 o 
   1  14  -1      173.53      330.37     47.76 o 
   2  14  -1       98.76       97.78     46.51 o 
   3  14  -1      324.74      312.69     59.52 o 
   4  14  -1     1116.77     1111.65     93.71 o 
   5  14  -1      162.24      155.32     55.25 o 
   6  14  -1     1205.71     1148.52     98.72 o 
   7  14  -1      263.52      533.63     76.63 o 
   8  14  -1      922.91      901.04     91.15 o 
   9  14  -1     1557.42     1383.78    123.43 o 
  10  14  -1      887.16     1070.49    104.78 o 
  11  14  -1      495.54      403.98     80.90 o 
  12  14  -1      691.17      723.45    104.33 o 
  13  14  -1      244.28      481.89     96.36 o 
  14  14  -1     1172.46     1351.98    157.78 o 
  15  14  -1       26.89       38.91     67.98 o 
  16  14  -1      229.59      343.52    101.25 o 
  17  14  -1       87.31       50.06     70.86 o 
  18  14  -1      224.04      212.82     93.46 o 
  19  14  -1      484.59      334.38    114.92 o 
  20  14  -1      250.08      249.56     97.18 o 
  21  14  -1       37.61      -19.06     72.59 o 
  22  14  -1       75.01       50.78     95.80 o 
  23  14  -1       56.51      149.08    103.53 o 
  24  14  -1      226.85      276.96    122.68 o 
  25  14  -1       95.83       41.45     87.14 o 
   0  15  -1       34.84       15.41     94.75 o 
   1  15  -1      109.47       21.32     64.46 o 
   2  15  -1       17.58       77.95     67.74 o 
   3  15  -1      285.88      313.66    104.20 o 
   4  15  -1      436.96      473.01    101.10 o 
   5  15  -1     1834.75     1758.67    167.70 o 
   6  15  -1      154.86      236.39     85.28 o 
   7  15  -1      196.91      223.94     81.64 o 
   8  15  -1      116.54      164.42     84.47 o 
   9  15  -1      272.26      295.95    100.27 o 
  10  15  -1      168.07       94.32    103.86 o 
  11  15  -1      390.83      612.74    182.84 o 
  12  15  -1       76.06      383.57    155.40 o 
  13  15  -1      633.80      978.61    202.10 o 
  14  15  -1       97.94       48.73    103.49 o 
  15  15  -1      677.99      633.52    159.76 o 
  16  15  -1        7.80       10.05     93.31 o 
  19  15  -1      448.41      269.73    112.83 o 
  20  15  -1        4.24       82.99     90.49 o 
  21  15  -1      225.48      294.19    118.54 o 
   1  16  -1      723.57      882.37    132.16 o 
   2  16  -1      436.61      656.40    124.87 o 
   3  16  -1      467.79      503.58    111.57 o 
   4  16  -1       62.06       80.25     80.83 o 
   5  16  -1      215.92      341.65     96.14 o 
   6  16  -1      128.27       86.59    229.83 o 
   7  16  -1       79.43       83.86     75.61 o 
   8  16  -1      307.68      398.64    114.64 o 
   9  16  -1      690.73      715.45    123.89 o 
  10  16  -1      220.74      413.39    170.07 o 
  11  16  -1      571.48      404.97    150.31 o 
  12  16  -1       68.67      349.89    173.91 o 
  13  16  -1      655.55      886.73    203.76 o 
  14  16  -1       21.01      421.80    168.70 o 
  15  16  -1      252.64      313.28    154.37 o 
  16  16  -1      113.82      491.41    161.48 o 
  17  16  -1       73.25      113.76    151.47 o 
   0  17  -1      223.41       39.80    116.94 o 
   1  17  -1      102.92      -45.63     65.57 o 
   2  17  -1      208.85       10.51     72.36 o 
   3  17  -1      199.51      311.65     97.90 o 
   4  17  -1      204.36      211.61    219.20 o 
   5  17  -1      112.90      270.61    100.62 o 
   6  17  -1       35.17      185.80     98.87 o 
   7  17  -1      143.60      203.78     87.78 o 
   8  17  -1      237.59      341.51    108.96 o 
   9  17  -1      209.51      184.89     90.82 o 
  10  17  -1      217.73       -0.82    116.86 o 
  11  17  -1      123.79      152.82    133.96 o 
   6   0   0    31012.57    32479.59    465.25 o 
   8   0   0    32187.94    33738.96    528.25 o 
  10   0   0    17264.75    16348.19    376.10 o 
  12   0   0      461.13      346.99     81.80 o 
  14   0   0     7846.82     8191.79    291.23 o 
  16   0   0     1884.05     1546.75    142.39 o 
  18   0   0     5120.27     5180.90    265.44 o 
  20   0   0      328.15      393.84    107.07 o 
  22   0   0     6766.08     7244.60    340.57 o 
  24   0   0     7287.18     7502.04    372.72 o 
  26   0   0     8084.54     8100.54    411.45 o 
  28   0   0    30872.67    31392.43    868.83 o 
  30   0   0     1567.14     1573.78    212.63 o 
  32   0   0      250.00      311.18    125.83 o 
  34   0   0      303.43      395.97    130.68 o 
  36   0   0      129.08      237.15    132.41 o 
  38   0   0     1782.94     1156.28    208.55 o 
  40   0   0      820.22      561.36    152.92 o 
  42   0   0        1.59       83.54    109.42 o 
   5   1   0     2155.31     2240.18     66.30 o 
   6   1   0     5167.96     5188.07    209.26 o 
   7   1   0     2055.50     2296.07    141.46 o 
   8   1   0     1801.40     1715.92     75.18 o 
   9   1   0      619.14      663.56     54.52 o 
  10   1   0       25.01       28.15     35.46 o 
  11   1   0      116.11      125.71     41.97 o 
  12   1   0     2417.41     2639.44    112.81 o 
  13   1   0       40.14      142.38     45.04 o 
  14   1   0     2636.11     2604.38    119.54 o 
  15   1   0      267.88      442.28     72.58 o 
  16   1   0    18249.31    17787.91    341.03 o 
  17   1   0     9899.43     9579.88    253.58 o 
  18   1   0     1462.11     1634.81    116.18 o 
  19   1   0     1682.93     1775.99    131.22 o 
  20   1   0      130.89      135.04     59.68 o 
  21   1   0     1623.44     1632.29    120.45 o 
  22   1   0     3589.06     3559.64    182.74 o 
  23   1   0      434.96      730.35    206.60 o 
  24   1   0     8123.69     8197.61    280.07 o 
  25   1   0     2857.74     3300.82    301.48 o 
  26   1   0      847.63      983.85    117.66 o 
  27   1   0     1303.36     1392.07    135.01 o 
  28   1   0       94.41      175.64    140.77 o 
  29   1   0     1213.18     1181.05    131.44 o 
  30   1   0     1065.38      961.80    128.70 o 
  31   1   0      809.36      755.36    127.42 o 
  32   1   0      182.11      224.54    163.78 o 
  33   1   0      575.86      495.77     98.06 o 
  34   1   0     2468.02     2556.48    202.47 o 
  35   1   0      143.11      408.46    117.19 o 
  36   1   0      122.52        3.91    169.97 o 
  37   1   0       56.50       39.22    117.44 o 
  38   1   0      407.48      510.46    112.35 o 
  39   1   0      663.41      674.50    127.68 o 
  40   1   0      675.00      832.91    138.28 o 
  41   1   0       96.88      247.88    153.13 o 
  42   1   0      200.26       92.56    100.24 o 
   1   2   0    86077.41    92256.04    983.17 o 
   2   2   0      421.43      313.38     35.62 o 
   3   2   0      156.09      136.27     20.69 o 
   4   2   0    23585.98    24243.08    374.31 o 
   5   2   0   105741.27   111878.33   1232.83 o 
   6   2   0      267.18      241.05     40.86 o 
   7   2   0    17231.18    17485.17    352.77 o 
   8   2   0    13123.73    13704.19    319.65 o 
   9   2   0   110358.20   115497.59   1377.08 o 
  10   2   0     4981.60     5051.92    141.13 o 
  11   2   0     2697.52     2817.20    113.17 o 
  12   2   0      100.10      194.57     51.06 o 
  13   2   0      583.01      558.10     46.91 o 
  14   2   0      641.48      617.13     68.08 o 
  15   2   0     1595.70     1642.90    102.48 o 
  16   2   0       31.11      177.99     68.22 o 
  17   2   0    11572.14    11716.08    278.19 o 
  18   2   0     1933.29     1987.00    186.12 o 
  19   2   0      667.83      601.99     78.92 o 
  20   2   0       27.61      166.67     66.66 o 
  21   2   0      213.99      187.99     63.72 o 
  22   2   0     2720.83     2960.89    172.57 o 
  23   2   0    16482.72    15722.36   1106.48 o 
  24   2   0     1142.26     1590.81    140.14 o 
  25   2   0     6540.69     6450.30    255.60 o 
  26   2   0     3799.73     3965.17    210.71 o 
  27   2   0     5732.85     6005.72    257.12 o 
  28   2   0     1299.85     1568.54    147.70 o 
  29   2   0     1815.82     2059.27    163.69 o 
  30   2   0      578.06      690.30    179.90 o 
  31   2   0      132.71      152.87     98.74 o 
  32   2   0       18.29       61.64     76.25 o 
  33   2   0     3381.66     3526.51    229.11 o 
  34   2   0       50.94       82.50    126.64 o 
  35   2   0       71.68      186.12     91.37 o 
  36   2   0       33.87      132.29    125.39 o 
  37   2   0      341.08      197.02    111.07 o 
  38   2   0       27.56      114.81     98.95 o 
  39   2   0      147.40      110.63    109.42 o 
  40   2   0      105.28      229.95    145.37 o 
  41   2   0     1064.51      972.19    209.50 o 
  42   2   0       15.64       62.25    102.52 o 
   1   3   0     8150.43     8583.75    210.06 o 
   2   3   0      497.91      525.42     57.28 o 
   3   3   0    58106.75    63114.20    705.40 o 
   4   3   0       61.83       53.37     48.22 o 
   5   3   0       32.06        8.57     34.86 o 
   6   3   0     1256.44     1368.17     99.23 o 
   7   3   0    37892.52    39543.62    615.48 o 
   8   3   0     1176.86     1275.89     70.55 o 
   9   3   0      729.40      978.71     63.43 o 
  10   3   0     7686.27     8343.91    188.62 o 
  11   3   0    28940.81    31843.13    511.45 o 
  12   3   0     2777.70     3048.12    249.59 o 
  13   3   0     3709.20     3531.91    136.37 o 
  14   3   0    16201.21    15707.21    441.58 o 
  15   3   0       34.15      186.50     93.72 o 
  16   3   0     3099.70     3167.32    208.37 o 
  17   3   0    11658.34    11004.92    392.85 o 
  18   3   0      235.36      437.90    107.60 o 
  19   3   0       82.49       45.99     65.87 o 
  20   3   0      417.55      559.45    116.26 o 
  21   3   0     8579.71     8926.19    392.10 o 
  22   3   0      212.77      309.04    107.82 o 
  23   3   0      781.03      605.36    125.47 o 
  24   3   0     2218.57     2171.77    216.46 o 
  25   3   0     2207.31     2334.53    230.37 o 
  26   3   0      715.36      594.21    140.47 o 
  27   3   0     2244.77     2298.16    242.50 o 
  28   3   0      106.08      159.13    110.57 o 
  29   3   0      351.61      451.27    139.19 o 
  30   3   0       92.88      148.21    103.53 o 
  31   3   0     1906.27     1959.28    239.50 o 
  32   3   0      607.78      459.68    143.97 o 
  33   3   0     2038.20     1951.82    248.03 o 
  34   3   0      233.12      598.31    175.83 o 
  35   3   0     1748.29     1634.96    233.57 o 
  36   3   0      265.47      119.04    112.55 o 
  37   3   0        6.45      -28.23     99.92 o 
  38   3   0       90.02      188.41    108.76 o 
  39   3   0     1108.32     1479.74    245.47 o 
  40   3   0        0.63      270.35    154.07 o 
  41   3   0     1168.74     1475.74    248.94 o 
   0   4   0   100066.14   101885.99   1208.77 o 
   1   4   0   101477.55   106264.63   1245.87 o 
   2   4   0       13.46       63.56     43.76 o 
   3   4   0      303.33      240.52     49.50 o 
   4   4   0     1612.53     1689.76     75.21 o 
   5   4   0    14005.70    14610.36    239.16 o 
   6   4   0      574.38      605.92     77.49 o 
   7   4   0      172.17      260.66     72.92 o 
   8   4   0     2904.10     2929.50    112.13 o 
   9   4   0    24456.87    25047.53    361.29 o 
  10   4   0    27746.21    28915.47    373.32 o 
  11   4   0      637.58      615.73     58.35 o 
  12   4   0     8772.62     9098.71    218.85 o 
  13   4   0      524.56      718.79    101.10 o 
  14   4   0     4589.37     5081.55    251.65 o 
  15   4   0     6029.86     6205.82    288.70 o 
  16   4   0       14.56       78.23     72.70 o 
  17   4   0     1738.54     1647.63    161.72 o 
  18   4   0     2000.43     1069.81    556.56 o 
  19   4   0      507.85      447.18    116.63 o 
  20   4   0     1224.58      885.71    184.95 o 
  21   4   0      229.63      168.84     67.87 o 
  22   4   0     1954.06     1435.24    467.36 o 
  23   4   0     3493.45     3546.73    269.35 o 
  24   4   0     1503.18     1720.27    203.43 o 
  25   4   0     1982.53     1988.49    220.18 o 
  26   4   0      296.37      890.02    179.72 o 
  27   4   0    10705.90    10598.73    503.89 o 
  28   4   0     8474.54     9395.62    477.24 o 
  29   4   0     2628.23     3362.50    296.82 o 
  30   4   0      458.59      640.68    167.84 o 
  31   4   0      353.93      662.02    162.23 o 
  32   4   0      355.68      357.69    137.74 o 
  33   4   0      295.76      465.46    151.09 o 
  34   4   0      277.45      521.76    148.73 o 
  35   4   0      367.88      415.92    138.77 o 
  36   4   0      126.57       28.90    105.77 o 
  37   4   0       64.79      248.96    122.82 o 
  38   4   0      353.86      241.14    123.01 o 
  39   4   0        6.56      340.29    151.46 o 
  40   4   0      317.95      415.27    155.83 o 
  41   4   0      506.15      785.54    210.00 o 
   1   5   0      445.00      522.92     55.88 o 
   2   5   0     3642.35     3682.43    175.77 o 
   3   5   0     2779.03     2917.72    160.19 o 
   4   5   0    13538.64    14211.65    290.03 o 
   5   5   0     4047.04     3885.95    128.91 o 
   6   5   0    11516.07    13157.73    244.44 o 
   7   5   0       37.43       37.59     35.47 o 
   8   5   0     4037.12     3906.32    190.82 o 
   9   5   0     5552.18     5592.47    239.88 o 
  10   5   0      332.70      494.24     88.71 o 
  11   5   0     1775.77     1805.00     95.96 o 
  12   5   0    29796.86    32957.60    674.00 o 
  13   5   0     1396.21     1217.95    128.38 o 
  14   5   0     3523.78     3271.42    206.65 o 
  15   5   0    10133.57    10361.34    380.07 o 
  16   5   0    15174.08    15923.38    494.99 o 
  17   5   0      551.54      542.59    114.46 o 
  18   5   0     1345.38     1673.98    170.86 o 
  19   5   0     4819.52     4397.05    273.38 o 
  20   5   0      403.89      616.41    130.77 o 
  21   5   0      805.60      864.72    149.48 o 
  22   5   0     1743.08     1929.10    203.93 o 
  23   5   0      651.24      751.31    145.71 o 
  24   5   0     3189.13     3559.83    276.04 o 
  25   5   0      471.59      570.30    142.62 o 
  26   5   0     2437.87     2389.76    244.44 o 
  27   5   0       37.28       76.98     93.50 o 
  28   5   0      246.25      437.87    144.91 o 
  29   5   0      159.25      157.14    111.39 o 
  30   5   0       20.58       27.85    100.14 o 
  31   5   0      234.17       24.37     90.55 o 
  32   5   0      411.05      549.46    164.16 o 
  33   5   0      814.57      767.79    177.97 o 
  34   5   0     1793.60     1715.14    248.72 o 
  35   5   0       32.61      147.97    140.22 o 
  36   5   0        1.65       -9.98     85.97 o 
  37   5   0      984.51      655.57    182.43 o 
  38   5   0        7.43      173.48    129.93 o 
  39   5   0       14.85       63.34    120.93 o 
  40   5   0     1087.40     1126.07    229.12 o 
   0   6   0    29032.88    26514.72    550.44 o 
   1   6   0      962.17     1136.76     78.40 o 
   2   6   0     1044.33      999.89    105.03 o 
   3   6   0     4617.76     4385.54    211.70 o 
   4   6   0    25594.46    26232.90    552.58 o 
   5   6   0       27.00        9.34     34.06 o 
   6   6   0     2063.12     2134.32    103.64 o 
   7   6   0     5099.82     5032.39    160.09 o 
   8   6   0     1073.19     1113.56    114.30 o 
   9   6   0     3620.26     3687.67    200.61 o 
  10   6   0    12647.94    12603.70    390.17 o 
  11   6   0     5952.66     6316.39    277.23 o 
  12   6   0     2083.84     2358.18    181.91 o 
  13   6   0    10550.57    10695.33    384.67 o 
  14   6   0        3.97       41.79     60.15 o 
  15   6   0     3017.80     3136.49    216.80 o 
  16   6   0     2359.29     2553.95    200.74 o 
  17   6   0     4485.50     4618.79    272.08 o 
  18   6   0     3146.92     3022.22    228.01 o 
  19   6   0      435.63      370.58    108.70 o 
  20   6   0     1478.96     1525.35    179.00 o 
  21   6   0     1901.79     1683.51    183.35 o 
  22   6   0     1533.98     1503.88    189.49 o 
  23   6   0     1890.94     2127.31    229.93 o 
  24   6   0     7961.97     8622.20    422.98 o 
  25   6   0      262.42      436.54    147.25 o 
  26   6   0     3340.59     3308.08    283.62 o 
  27   6   0       51.65      140.59    108.29 o 
  28   6   0     4906.39     4871.46    361.57 o 
  29   6   0       81.41      215.48    131.39 o 
  30   6   0       23.93      135.28    122.70 o 
  31   6   0     2585.67     2719.92    288.05 o 
  32   6   0      897.28      896.08    182.51 o 
  33   6   0     1044.95     1103.77    197.55 o 
  34   6   0      476.99      728.25    174.86 o 
  35   6   0      239.76      395.23    158.08 o 
  36   6   0       46.69       90.10    121.97 o 
  37   6   0        1.36      -14.98    108.08 o 
  38   6   0        7.07      135.69    132.84 o 
  39   6   0       29.48      216.59    137.64 o 
  40   6   0      192.41       87.29    116.06 o 
   1   7   0      184.96      355.36     55.97 o 
   2   7   0    14149.42    15852.67    318.57 o 
   3   7   0    14211.89    16048.69    444.82 o 
   4   7   0     1279.97     1986.49    156.14 o 
   5   7   0       47.72       57.17     50.02 o 
   6   7   0     4050.20     3995.84    151.34 o 
   7   7   0    13426.06    13996.17    360.27 o 
   8   7   0     6911.42     6714.59    203.23 o 
   9   7   0     1524.31     1713.46    149.34 o 
  10   7   0     4397.75     4405.68    240.49 o 
  11   7   0     2604.55     2864.48    197.49 o 
  12   7   0      290.28      275.70     89.00 o 
  13   7   0      194.13       46.02     58.80 o 
  14   7   0     9683.81     9450.46    380.54 o 
  15   7   0      321.16      243.42     86.16 o 
  16   7   0       24.71      111.89     81.89 o 
  17   7   0    11513.92    11252.10    441.70 o 
  18   7   0     3626.40     3299.02    245.76 o 
  19   7   0     1569.31     1427.54    171.16 o 
  20   7   0      234.51      371.36    120.10 o 
  21   7   0     3183.66     2957.77    243.51 o 
  22   7   0      333.65      412.22    118.06 o 
  23   7   0      656.11      526.31    134.07 o 
  24   7   0      404.41      593.59    143.57 o 
  25   7   0       18.93       83.47     92.92 o 
  26   7   0       25.69      187.44    120.83 o 
  27   7   0     1568.47     1681.37    219.60 o 
  28   7   0        1.91      254.74    131.83 o 
  29   7   0       68.17      166.38    114.05 o 
  30   7   0      869.24      723.03    169.85 o 
  31   7   0      812.65      775.73    166.44 o 
  32   7   0      722.83      976.46    197.62 o 
  33   7   0      148.44       91.31     89.55 o 
  34   7   0      834.66      821.44    186.64 o 
  35   7   0      934.26      835.11    184.31 o 
  36   7   0      992.57     1103.13    210.06 o 
  37   7   0      767.23      744.00    187.49 o 
  38   7   0      212.52      361.37    155.70 o 
  39   7   0      106.15      185.59    134.85 o 
   0   8   0     2774.22     2650.41    190.53 o 
   1   8   0    13084.04    12610.31    305.59 o 
   2   8   0     9760.32     8893.98    286.11 o 
   3   8   0      227.68      319.52     58.33 o 
   4   8   0     1201.65     1052.84    123.54 o 
   5   8   0     7030.56     7587.32    216.24 o 
   6   8   0     2546.61     2648.55    131.46 o 
   7   8   0     1284.05     1150.49     92.77 o 
   8   8   0     8232.96     8020.65    233.95 o 
   9   8   0     2780.12     2657.94    138.19 o 
  10   8   0      666.27      679.99    103.93 o 
  11   8   0      382.98      454.28    103.75 o 
  12   8   0      952.75     1033.94    132.33 o 
  13   8   0     1905.02     2042.46    183.53 o 
  14   8   0      915.93      648.15    112.80 o 
  15   8   0      601.02      622.78    122.91 o 
  16   8   0     4266.91     4062.69    266.58 o 
  17   8   0      880.79     1088.15    148.66 o 
  18   8   0      824.97      663.12    125.03 o 
  19   8   0      711.86      722.27    142.91 o 
  20   8   0     3996.92     3915.31    276.52 o 
  21   8   0       12.02      -17.41     75.92 o 
  22   8   0       16.71       83.69     91.45 o 
  23   8   0     1783.93     1904.23    217.10 o 
  24   8   0      161.68      248.89    124.33 o 
  25   8   0      886.68     1335.33    191.40 o 
  26   8   0     2713.39     3237.98    286.54 o 
  27   8   0     4890.09     4616.73    347.56 o 
  28   8   0        3.75      133.70    116.85 o 
  29   8   0     1664.41     1970.47    260.93 o 
  30   8   0     3027.91     3149.93    304.67 o 
  31   8   0       16.49      138.19    122.37 o 
  32   8   0      149.91      172.93    115.74 o 
  33   8   0      925.33     1252.85    223.67 o 
  34   8   0       13.78      181.30    138.69 o 
  35   8   0        2.03       24.16    130.46 o 
  36   8   0      656.80      706.40    174.10 o 
  37   8   0        0.22      105.55    113.99 o 
   1   9   0     3918.12     3535.19    164.08 o 
   2   9   0      555.11      521.19     84.50 o 
   3   9   0      381.84      373.11     66.45 o 
   4   9   0     5027.69     4901.13    194.18 o 
   5   9   0      111.05      131.70     46.70 o 
   6   9   0      758.31      750.88     78.84 o 
   7   9   0     1209.42     1374.08    103.75 o 
   8   9   0      435.57      432.22     74.56 o 
   9   9   0     3866.02     3913.96    173.25 o 
  10   9   0     2667.31     2642.20    205.21 o 
  11   9   0       49.78      166.10     88.00 o 
  12   9   0     1778.05     1983.17    186.30 o 
  13   9   0     3425.55     3587.10    245.97 o 
  14   9   0     9447.99     9380.20    397.83 o 
  15   9   0      220.14      490.99    113.58 o 
  16   9   0     1899.31     2120.98    206.78 o 
  17   9   0     8155.21     8244.68    395.73 o 
  18   9   0      827.60      629.88    131.92 o 
  19   9   0        8.74       21.87     84.28 o 
  20   9   0      252.12      210.84    104.70 o 
  21   9   0       14.83       58.47     75.53 o 
  22   9   0       42.93      152.32    101.36 o 
  23   9   0      896.90      813.36    158.05 o 
  24   9   0      601.08      498.93    141.37 o 
  25   9   0       97.66      -87.75     87.75 o 
  26   9   0     1305.21     1437.28    207.23 o 
  27   9   0        4.55      275.04    127.78 o 
  28   9   0      160.32      316.57    114.10 o 
  29   9   0      185.66      135.82    116.19 o 
  30   9   0      257.96      442.56    152.15 o 
  31   9   0      107.36      183.29    129.80 o 
  32   9   0      770.05     1194.92    211.55 o 
  33   9   0      238.18      461.29    167.34 o 
  34   9   0      167.48      324.15    157.58 o 
  35   9   0      198.64      249.39    130.79 o 
  36   9   0      569.64      485.48    167.02 o 
   0  10   0     9633.74    10501.39    424.98 o 
   1  10   0     7104.90     7364.29    249.37 o 
   2  10   0      129.27      246.06     82.79 o 
   3  10   0     7410.31     6995.50    317.31 o 
   4  10   0       17.06       -2.48     34.64 o 
   5  10   0      149.14      262.15     46.00 o 
   6  10   0      358.30      321.34     77.59 o 
   7  10   0     1788.81     1784.05    184.28 o 
   8  10   0     1490.74     1473.23    114.91 o 
   9  10   0      894.00     1049.64    109.31 o 
  10  10   0     1864.53     1836.53    127.59 o 
  11  10   0     2090.62     2208.64    200.88 o 
  12  10   0       16.00       41.14     85.85 o 
  13  10   0     1009.31     1007.83    153.22 o 
  14  10   0      548.20      662.41    121.39 o 
  15  10   0       49.91       70.53     80.91 o 
  16  10   0      652.44      650.83    129.63 o 
  17  10   0      407.68      315.86    111.50 o 
  18  10   0     3008.05     2931.99    250.11 o 
  19  10   0     2792.02     2886.85    259.45 o 
  20  10   0     1185.85     1220.26    183.38 o 
  21  10   0     5607.10     5495.46    362.00 o 
  22  10   0        1.17       60.13     96.63 o 
  23  10   0       25.52       84.20     93.40 o 
  24  10   0     1115.84     1127.21    186.21 o 
  25  10   0     3569.01     3809.35    316.96 o 
  26  10   0      142.38      311.17    146.69 o 
  27  10   0     1721.46     1678.21    231.69 o 
  28  10   0     1106.43     1181.80    205.84 o 
  29  10   0      450.65      460.83    155.07 o 
  30  10   0        1.11      188.27    128.41 o 
  31  10   0      814.51     1123.00    212.70 o 
  32  10   0       16.95      137.69    125.70 o 
  33  10   0      279.21      239.51    120.77 o 
  34  10   0      119.56      210.71    130.84 o 
  35  10   0      606.25      449.31    166.44 o 
   1  11   0      814.73      849.03    123.97 o 
   2  11   0      450.48      625.21    121.55 o 
   3  11   0      389.07      547.69    100.95 o 
   4  11   0      302.63      303.22     54.10 o 
   5  11   0     5849.10     5639.19    184.14 o 
   6  11   0      102.88       88.16     43.85 o 
   7  11   0      832.41      985.68     88.74 o 
   8  11   0     8257.86     8442.42    275.30 o 
   9  11   0     8832.53     8701.48    283.09 o 
  10  11   0     1962.51     1872.19    136.01 o 
  11  11   0      153.41      189.22     87.24 o 
  12  11   0       93.93      161.76     88.99 o 
  13  11   0     3562.21     3572.56    264.06 o 
  14  11   0       33.45       93.36     78.87 o 
  15  11   0       57.41      -92.60     92.60 o 
  16  11   0     2767.69     2743.05    240.88 o 
  17  11   0      194.38      157.68     93.88 o 
  18  11   0      579.12      915.57    164.45 o 
  19  11   0     8851.03     8530.89    440.19 o 
  20  11   0       62.82       38.76     86.63 o 
  21  11   0        1.14       90.38    106.52 o 
  22  11   0       75.01      133.16    100.92 o 
  23  11   0       16.81      203.05    124.09 o 
  24  11   0      653.35      685.48    155.70 o 
  25  11   0      314.53      276.47    125.72 o 
  26  11   0      104.01      200.86    117.37 o 
  27  11   0     1272.91     1174.90    207.39 o 
  28  11   0        0.33       48.60     95.25 o 
  29  11   0       85.38       68.29     98.27 o 
  30  11   0       64.86       64.49     97.81 o 
  31  11   0      236.04      257.54    126.85 o 
  32  11   0      117.45      125.24    119.27 o 
  33  11   0       23.15      324.79    155.04 o 
   0  12   0     1453.50     1499.55    184.03 o 
   1  12   0      262.90      240.46    101.72 o 
   2  12   0     6318.36     6692.87    264.88 o 
   3  12   0     2052.22     2028.00    115.84 o 
   4  12   0      196.28      207.41     51.89 o 
   5  12   0     1143.87     1179.34     91.70 o 
   6  12   0       47.50       77.76     61.83 o 
   7  12   0      361.07      397.97     64.12 o 
   8  12   0       38.82        9.29     44.82 o 
   9  12   0       59.46       25.48     82.07 o 
  10  12   0      590.98      474.84     80.05 o 
  11  12   0      119.94       96.42     76.45 o 
  12  12   0       88.71      142.08     89.21 o 
  13  12   0       78.20      251.60    101.84 o 
  14  12   0       26.32      222.09     99.10 o 
  15  12   0      444.38      394.73    118.90 o 
  16  12   0      893.54      780.51    140.21 o 
  17  12   0      598.46      529.47    132.36 o 
  18  12   0      634.73      633.97    134.21 o 
  19  12   0      147.33      181.58     94.93 o 
  20  12   0     1372.42     1387.89    198.99 o 
  21  12   0      993.63      957.24    166.37 o 
  22  12   0      274.32      344.38    127.78 o 
  23  12   0      203.08      210.06    110.66 o 
  24  12   0      693.02      811.14    165.44 o 
  25  12   0      117.24      143.07    100.12 o 
  26  12   0     2611.18     3009.80    296.70 o 
  27  12   0      101.50      384.16    147.23 o 
  28  12   0      109.88      211.28    141.80 o 
  29  12   0       19.35      169.27    111.20 o 
  30  12   0      852.35      623.72    165.59 o 
  31  12   0      224.62      379.49    152.51 o 
   1  13   0     2659.22     2600.88    239.03 o 
   2  13   0     1848.69     1661.54    147.44 o 
   3  13   0       34.83      114.62     58.80 o 
   4  13   0     2306.28     2340.94    131.67 o 
   5  13   0     2174.61     2235.12    129.78 o 
   6  13   0       25.90       81.64     69.29 o 
   7  13   0      828.34      921.50     89.89 o 
   8  13   0     1654.37     1815.70    121.09 o 
   9  13   0      129.66      148.12     55.12 o 
  10  13   0      964.51     1085.26     92.89 o 
  11  13   0      173.46      340.74    108.53 o 
  12  13   0      116.48      325.42    111.95 o 
  13  13   0      177.16      410.14    146.88 o 
  14  13   0     7701.05     8275.40    430.28 o 
  15  13   0      243.99      113.97     80.27 o 
  16  13   0       17.17       77.53     79.75 o 
  17  13   0      144.65      107.57     79.10 o 
  18  13   0      801.79      770.84    145.75 o 
  19  13   0        4.18     -107.62    107.62 o 
  20  13   0      315.71      340.77    116.07 o 
  21  13   0       14.83       19.07     81.23 o 
  22  13   0        7.88      157.55    115.67 o 
  23  13   0      209.17      126.10    117.96 o 
  24  13   0      244.58      298.99    120.74 o 
  25  13   0      288.27      306.92    123.82 o 
  26  13   0      456.49      526.58    153.53 o 
  27  13   0        5.41      194.55    121.71 o 
  28  13   0      104.75      225.54    125.37 o 
   0  14   0      701.21      834.06    164.42 o 
   1  14   0        6.91       62.79     74.03 o 
   2  14   0     2119.83     2153.48    179.33 o 
   3  14   0     1064.61     1126.14    117.02 o 
   4  14   0      109.99       67.29     48.78 o 
   5  14   0       13.52      -16.62     45.59 o 
   6  14   0      373.74      461.44     75.10 o 
   7  14   0      166.15      250.45     63.37 o 
   8  14   0     1326.30     1357.18    108.92 o 
   9  14   0      144.65      306.08     71.23 o 
  10  14   0     1137.54     1252.44    108.32 o 
  11  14   0       34.58      169.71    123.10 o 
  12  14   0      162.40      261.41     80.22 o 
  13  14   0       91.51      230.24    105.45 o 
  14  14   0       37.62       21.62     69.85 o 
  15  14   0      685.08      780.60    149.24 o 
  16  14   0       90.71       95.50     78.35 o 
  17  14   0        3.21      -16.64     94.65 o 
  18  14   0       45.67       66.93     88.90 o 
  19  14   0        6.58      149.37     96.43 o 
  20  14   0     1014.69      877.25    173.43 o 
  21  14   0      137.64      288.94    133.26 o 
  22  14   0      121.71      273.15    130.43 o 
  23  14   0       42.66       11.73     97.15 o 
  24  14   0       11.58      -14.29     87.95 o 
  25  14   0     1282.19     1530.98    231.76 o 
  26  14   0      145.14       74.72    111.30 o 
   1  15   0     1490.61     1316.72    126.11 o 
   2  15   0       88.13      215.26     59.40 o 
   3  15   0      218.69      263.63     63.27 o 
   4  15   0       71.66       91.61     49.12 o 
   5  15   0       94.51       49.34     61.17 o 
   6  15   0       29.13       75.66     55.77 o 
   7  15   0       39.19      132.63     53.08 o 
   8  15   0      115.51      169.48     63.58 o 
   9  15   0     2410.87     2550.38    151.52 o 
  10  15   0      447.14      447.64     79.74 o 
  11  15   0       23.64       65.82     67.24 o 
  12  15   0      112.74      269.39     92.21 o 
  13  15   0      820.69     1132.59    205.43 o 
  14  15   0      502.35      560.00    121.49 o 
  15  15   0      562.67      594.86    108.66 o 
  16  15   0        0.92      186.41    105.97 o 
  17  15   0       39.57      168.40    105.55 o 
  18  15   0       52.16      181.75    109.88 o 
  19  15   0      910.69      555.60    145.26 o 
  20  15   0      180.89      201.94    118.79 o 
  21  15   0       82.82       39.90     82.99 o 
  22  15   0        7.80      118.42    102.20 o 
   0  16   0       57.19      140.27    112.70 o 
   1  16   0      331.37      337.05     96.50 o 
   2  16   0      197.55      160.54     81.44 o 
   3  16   0     1522.24     1617.39    245.83 o 
   4  16   0       33.38       18.97     66.58 o 
   5  16   0      455.25      387.27    123.85 o 
   6  16   0      150.34      221.92     91.53 o 
   7  16   0     1449.42     1143.83    144.67 o 
   8  16   0       30.83      125.44     63.30 o 
   9  16   0      190.65      176.28     99.82 o 
  10  16   0      117.32      172.02    125.11 o 
  11  16   0       32.88      114.63     73.90 o 
  12  16   0       47.22      102.07     70.85 o 
  13  16   0       82.50      175.39     80.63 o 
  14  16   0       49.07       20.12     64.59 o 
  15  16   0      388.17      625.00    121.34 o 
  16  16   0        7.21      -50.72     66.74 o 
  17  16   0       33.72       71.70     88.83 o 
  18  16   0      157.82      205.45    120.71 o 
   1  17   0      153.77      123.42     75.97 o 
   2  17   0      356.11      363.77     99.32 o 
   3  17   0       76.14      156.91     99.92 o 
   4  17   0      264.88      400.63     99.84 o 
   5  17   0      180.67      178.80     81.86 o 
   6  17   0      567.09      539.98    112.79 o 
   7  17   0        2.97       97.29     80.20 o 
   8  17   0      130.38      136.47     76.63 o 
   9  17   0       81.00      105.49     92.46 o 
  10  17   0       45.55      209.58    109.44 o 
  11  17   0        2.32      -96.53     96.53 o 
  12  17   0       15.16      247.34    172.86 o 
   4   0   1    37782.31    40394.62    514.41 o 
   6   0   1     9565.23     9678.18    223.99 o 
   8   0   1    22246.74    22680.21    412.77 o 
  10   0   1      220.25      244.83     59.60 o 
  12   0   1     3507.95     3448.99    177.82 o 
  14   0   1     5260.70     4892.79    229.31 o 
  16   0   1     7519.25     6945.65    288.84 o 
  18   0   1     9381.16     9544.60    357.36 o 
  20   0   1     8806.90     8840.78    362.98 o 
  22   0   1     2758.69     2578.72    211.29 o 
  24   0   1    17327.50    17783.60    568.16 o 
  26   0   1      302.72      515.88    127.35 o 
  28   0   1    11437.84    10353.07    500.81 o 
  30   0   1     2774.19     2342.96    245.94 o 
  32   0   1      352.94      601.03    154.16 o 
  34   0   1     3137.38     2795.15    298.84 o 
  36   0   1     1949.24     1861.23    248.85 o 
  38   0   1      657.83      611.81    170.10 o 
  40   0   1     1062.71     1037.85    213.98 o 
  42   0   1      660.51      744.13    199.47 o 
   3   1   1     7078.04     7443.37    134.71 o 
   4   1   1    16950.68    17139.22    197.69 o 
   5   1   1     4188.91     4202.03     93.19 o 
   6   1   1     7344.32     7719.34    139.38 o 
   7   1   1      894.21      848.20     74.32 o 
   8   1   1     7995.17     8192.47    245.28 o 
   9   1   1     2336.12     2103.83     86.35 o 
  10   1   1    17804.06    18112.62    275.80 o 
  11   1   1     3464.44     3365.44    119.73 o 
  12   1   1     1847.52     1896.67     98.93 o 
  13   1   1       53.15       62.44     41.72 o 
  14   1   1     1442.44     1625.98    211.57 o 
  15   1   1      881.94      906.26     78.33 o 
  16   1   1     3978.24     4011.55    158.21 o 
  17   1   1     1688.04     1642.28    112.80 o 
  18   1   1      577.18      685.64    162.37 o 
  19   1   1       75.26      135.19     70.95 o 
  20   1   1     4613.21     4577.07    188.06 o 
  21   1   1     3296.77     3596.24    172.59 o 
  22   1   1     3654.52     3786.28    181.48 o 
  23   1   1     3903.59     3785.47    190.76 o 
  24   1   1     4166.17     4255.68    252.07 o 
  25   1   1     6273.98     6374.28    252.94 o 
  26   1   1    10281.34    10871.82    591.37 o 
  27   1   1      664.33      703.21    111.38 o 
  28   1   1      299.02      339.18     86.12 o 
  29   1   1      678.61      631.34    103.39 o 
  30   1   1      550.58      810.01    195.75 o 
  31   1   1     1134.72     1155.16    133.64 o 
  32   1   1      210.95      136.71    209.95 o 
  33   1   1      625.88      855.42    128.18 o 
  34   1   1      490.67      694.17    124.42 o 
  35   1   1     1224.74     1032.05    132.25 o 
  36   1   1      968.56      907.66    173.83 o 
  37   1   1      143.51      165.90     79.71 o 
  38   1   1      243.74      263.52     97.93 o 
  39   1   1       81.74       59.14     82.94 o 
  40   1   1       97.29       41.72     77.80 o 
  41   1   1      330.63      355.10    106.42 o 
  42   1   1      612.87      367.68    110.04 o 
   1   2   1    10150.97     9877.35    169.68 o 
   2   2   1     1897.42     1909.06     62.40 o 
   3   2   1    13882.18    14824.37    164.36 o 
   4   2   1     4065.97     4035.86     55.54 o 
   5   2   1    10286.15    11037.71    105.63 o 
   6   2   1     2282.26     2289.38     41.81 o 
   7   2   1    11199.75    10864.57    186.59 o 
   8   2   1    13310.10    13715.53    179.26 o 
   9   2   1    20824.76    21657.55    437.42 o 
  10   2   1     2344.79     2384.84    102.34 o 
  11   2   1      253.35      317.87     48.45 o 
  12   2   1     3474.01     3522.67    126.85 o 
  13   2   1     3813.84     3614.48    149.64 o 
  14   2   1       78.05       50.42     80.97 o 
  15   2   1     3645.06     3957.13    150.22 o 
  16   2   1     3626.19     4194.10    161.32 o 
  17   2   1    15291.62    14699.46    313.44 o 
  18   2   1       25.30      188.48    114.84 o 
  19   2   1     2653.27     2755.45    141.36 o 
  20   2   1     1125.23     1137.65    122.69 o 
  21   2   1     1642.00     1643.92    141.90 o 
  22   2   1      202.22      329.99     75.05 o 
  23   2   1     1585.63     1719.15    132.42 o 
  24   2   1      862.96      923.40    148.81 o 
  25   2   1     2462.32     2589.52    169.39 o 
  26   2   1      645.27      906.28    120.47 o 
  27   2   1     3609.02     3707.82    196.51 o 
  28   2   1       97.70      244.54     90.56 o 
  29   2   1     2740.48     2723.35    179.67 o 
  30   2   1      239.49      253.28    100.63 o 
  31   2   1      938.86     1056.65    201.68 o 
  32   2   1     2520.50     2568.21    218.18 o 
  33   2   1     1152.09     1229.63    172.94 o 
  34   2   1      319.97      472.45    107.68 o 
  35   2   1     1025.24     1171.75    145.43 o 
  36   2   1      331.59      620.68    120.59 o 
  37   2   1     2557.35     2642.25    209.68 o 
  38   2   1      167.23      385.68    103.01 o 
  39   2   1      484.98      467.15    165.34 o 
  40   2   1       88.19      292.18    100.11 o 
  41   2   1      321.01      143.92    185.17 o 
  42   2   1       57.23       37.91     97.81 o 
   1   3   1     1708.01     1502.36     78.42 o 
   2   3   1      326.78      274.76     25.28 o 
   3   3   1    12217.48    13086.39    196.95 o 
   4   3   1      647.84      655.59     50.55 o 
   5   3   1     9098.39     9546.34    221.90 o 
   6   3   1     3893.15     3961.35     81.89 o 
   7   3   1     8755.85     9143.29    131.65 o 
   8   3   1     1168.33     1211.98     41.94 o 
   9   3   1    10529.99    10379.70    289.74 o 
  10   3   1     1030.40     1029.42     35.68 o 
  11   3   1    13591.72    14659.11    152.15 o 
  12   3   1      778.67      817.23     79.16 o 
  13   3   1    15993.90    17128.21    302.77 o 
  14   3   1     3150.29     3528.56    144.90 o 
  15   3   1    14394.30    15321.30    308.14 o 
  16   3   1     4190.40     4630.49    172.86 o 
  17   3   1    19663.28    21151.92    386.26 o 
  18   3   1     1928.91     1744.07    120.30 o 
  19   3   1      580.39      597.54     79.73 o 
  20   3   1     1460.79     1789.29    121.79 o 
  21   3   1     3363.77     3061.91    161.01 o 
  22   3   1      975.39      997.58    141.97 o 
  23   3   1     1377.36     1086.05    112.34 o 
  24   3   1      125.94      221.27     89.51 o 
  25   3   1     4216.41     4090.21    282.19 o 
  26   3   1      455.17      602.43     98.43 o 
  27   3   1      366.58      516.01    133.76 o 
  28   3   1      925.73      859.44    117.90 o 
  29   3   1      751.83      864.49    148.80 o 
  30   3   1      441.42      315.70    111.02 o 
  31   3   1     3983.50     4158.39    235.35 o 
  32   3   1       40.82      176.34    109.61 o 
  33   3   1      635.29      561.43    104.13 o 
  34   3   1      310.51      306.93     92.58 o 
  35   3   1      612.31      691.78    125.06 o 
  36   3   1      370.12      355.47     98.28 o 
  37   3   1      104.92      135.55     78.98 o 
  38   3   1      600.95      627.13    172.78 o 
  39   3   1       75.49       34.79    102.49 o 
  40   3   1      311.19      357.03    142.43 o 
  41   3   1     1056.13     1374.44    236.69 o 
   1   4   1     1973.60     1908.45    104.74 o 
   2   4   1      608.13      686.61     65.28 o 
   3   4   1     5270.75     5386.05    178.50 o 
   4   4   1     5159.78     5226.23    195.10 o 
   5   4   1      503.12      556.07     43.86 o 
   6   4   1     2896.02     2970.75    133.57 o 
   7   4   1     2654.73     2304.26     96.56 o 
   8   4   1     6386.53     6173.91    112.41 o 
   9   4   1     4951.07     4863.98    100.12 o 
  10   4   1     1524.07     1674.05    103.38 o 
  11   4   1     3781.18     3813.14    142.50 o 
  12   4   1     7803.04     8107.86    316.55 o 
  13   4   1     7344.46     7398.40    310.93 o 
  14   4   1    14272.63    15056.35    461.45 o 
  15   4   1     9808.65     9823.27    373.13 o 
  16   4   1     4125.21     4531.88    258.63 o 
  17   4   1    12317.63    12295.35    438.53 o 
  18   4   1     1784.96     1482.04    187.84 o 
  19   4   1        3.67       -0.46     44.88 o 
  20   4   1      938.78      910.60    234.28 o 
  21   4   1      758.18      631.57     83.94 o 
  22   4   1     1927.69     1880.15    130.81 o 
  23   4   1      378.92      440.00     82.13 o 
  24   4   1     3479.90     3246.32    238.60 o 
  25   4   1      969.90     1104.39    303.62 o 
  26   4   1     2223.77     2006.73    149.66 o 
  27   4   1      590.41      557.14    206.28 o 
  28   4   1        2.56      135.41    111.47 o 
  29   4   1      674.03      720.88    153.21 o 
  30   4   1      274.75      226.25    136.90 o 
  31   4   1     1006.82     1024.22    184.79 o 
  32   4   1     1670.44     1464.44    213.79 o 
  33   4   1     1132.95     1152.78    201.23 o 
  34   4   1     1203.00     1012.96    197.78 o 
  35   4   1      554.35      769.32    173.16 o 
  36   4   1      219.43      605.88    165.88 o 
  37   4   1      835.02      711.69    186.34 o 
  38   4   1      103.44      137.13    119.09 o 
  39   4   1      183.77      -61.59    119.87 o 
  40   4   1      238.48      229.61    136.33 o 
  41   4   1      495.10      343.24    148.54 o 
   0   5   1    14157.96    13753.45    326.45 o 
   1   5   1     1225.83     1075.96     89.05 o 
   2   5   1    17155.53    17655.83    379.77 o 
   3   5   1     3431.86     3215.78    153.80 o 
   4   5   1     5162.53     5351.56    197.74 o 
   5   5   1     6365.90     6864.00    228.95 o 
   6   5   1     2204.52     2231.10     91.18 o 
   7   5   1       28.52       -4.24     29.40 o 
   8   5   1     8979.82     9296.94    210.30 o 
   9   5   1     3955.30     4148.99     95.95 o 
  10   5   1     8390.58     8363.58    139.42 o 
  11   5   1     3608.29     3722.39    175.31 o 
  12   5   1     2418.15     2124.48    126.53 o 
  13   5   1     1418.51     1499.30    152.73 o 
  14   5   1      895.00     1042.50    136.25 o 
  15   5   1      437.05      361.84    101.30 o 
  16   5   1     6752.38     6686.23    323.91 o 
  17   5   1     2470.01     2269.51    196.48 o 
  18   5   1     2281.30     2216.35    204.74 o 
  19   5   1     1732.65     1515.54    173.57 o 
  20   5   1     3764.19     3788.88    269.30 o 
  21   5   1     1899.33     1742.41    192.23 o 
  22   5   1      496.57      442.42    117.46 o 
  23   5   1     2772.01     2692.48    239.92 o 
  24   5   1     2841.13     2640.08    248.38 o 
  25   5   1      649.58      722.95    156.16 o 
  26   5   1      778.60     1104.59    181.52 o 
  27   5   1     1056.90     1104.09    178.89 o 
  28   5   1      403.69      479.04    146.88 o 
  29   5   1      349.03      683.89    164.60 o 
  30   5   1     1744.89     2184.60    253.03 o 
  31   5   1     2201.95     2157.72    260.80 o 
  32   5   1     1310.68     1376.14    216.71 o 
  33   5   1      161.78      243.23    120.79 o 
  34   5   1     1097.06     1036.61    201.38 o 
  35   5   1      320.27      497.90    159.71 o 
  36   5   1      757.11      642.57    180.00 o 
  37   5   1      113.13      255.28    148.29 o 
  38   5   1      344.35      342.28    154.65 o 
  39   5   1      125.76      678.07    187.35 o 
  40   5   1      555.67      923.77    217.24 o 
   1   6   1      189.46      277.12     61.34 o 
   2   6   1      905.36     1041.68    100.04 o 
   3   6   1      694.17      621.31     84.24 o 
   4   6   1     4335.35     4290.66    198.72 o 
   5   6   1      705.91      655.20     87.22 o 
   6   6   1     1817.60     1755.77    130.57 o 
   7   6   1    12199.12    12271.77    267.77 o 
   8   6   1    13173.16    12140.19    391.85 o 
   9   6   1     5626.50     6022.75    180.45 o 
  10   6   1     5389.15     5550.88    136.44 o 
  11   6   1     5720.71     5289.65    232.81 o 
  12   6   1     1344.44     1382.06    158.23 o 
  13   6   1      435.28      384.37     36.13 o 
  14   6   1      193.25      226.91     85.34 o 
  15   6   1     1880.34     2118.64    188.66 o 
  16   6   1     1947.47     1999.57    190.64 o 
  17   6   1     4502.11     4199.53    271.95 o 
  18   6   1     5536.95     5262.19    306.75 o 
  19   6   1      857.60      924.16    149.97 o 
  20   6   1      616.14      759.24    137.93 o 
  21   6   1     1974.42     2065.26    207.39 o 
  22   6   1      971.04     1009.73    157.62 o 
  23   6   1       64.82       88.42     89.78 o 
  24   6   1      694.98      683.82    144.70 o 
  25   6   1      593.05      615.02    147.86 o 
  26   6   1     1529.70     1546.35    207.14 o 
  27   6   1     2868.28     2747.26    271.40 o 
  28   6   1        0.66      113.43    105.91 o 
  29   6   1      777.42      730.94    163.36 o 
  30   6   1      670.27      688.56    161.74 o 
  31   6   1     1247.86     1216.67    216.87 o 
  32   6   1     3621.65     3808.28    351.02 o 
  33   6   1        6.22      177.54    139.37 o 
  34   6   1     1043.59     1368.15    220.02 o 
  35   6   1      174.63      589.81    169.34 o 
  36   6   1      817.75     1169.39    228.32 o 
  37   6   1      641.75      662.19    179.97 o 
  38   6   1      165.27      381.71    165.47 o 
  39   6   1       70.19      263.47    137.44 o 
   0   7   1      163.47      237.02     64.84 o 
   1   7   1      654.09      709.26     66.10 o 
   2   7   1     1092.11     1038.49    112.51 o 
   3   7   1     5998.52     5757.77    248.28 o 
   4   7   1     6275.23     6471.61    263.70 o 
   5   7   1     1711.09     1582.13    134.69 o 
   6   7   1     8312.21     8470.19    303.74 o 
   7   7   1    15775.58    16212.25    320.45 o 
   8   7   1     1934.45     1907.32    109.83 o 
   9   7   1     2333.45     2176.28    174.77 o 
  10   7   1     2917.27     2721.37    201.89 o 
  11   7   1       26.33       95.93     67.72 o 
  12   7   1      395.86      409.42     39.48 o 
  13   7   1     6111.77     5807.74    332.78 o 
  14   7   1      120.28      120.66     24.75 o 
  15   7   1     1665.08     1826.13    186.52 o 
  16   7   1     5395.33     5217.20    308.21 o 
  17   7   1      612.34      572.00    131.92 o 
  18   7   1     1481.19     1547.69    176.48 o 
  19   7   1      318.21      379.35    123.69 o 
  20   7   1     1394.86     1366.67    177.72 o 
  21   7   1     1296.30     1332.28    174.11 o 
  22   7   1     2654.00     2911.74    257.94 o 
  23   7   1      381.20      323.64    108.85 o 
  24   7   1      757.92      636.35    148.23 o 
  25   7   1      349.89      517.99    142.50 o 
  26   7   1      859.05      942.25    178.36 o 
  27   7   1      917.87     1069.37    183.79 o 
  28   7   1      775.34      823.94    170.43 o 
  29   7   1      932.93     1093.43    193.29 o 
  30   7   1     1564.83     1790.58    248.00 o 
  31   7   1     2378.42     2781.02    298.49 o 
  32   7   1     1298.43     1347.59    214.84 o 
  33   7   1     1135.24     1392.80    229.97 o 
  34   7   1      147.57      321.97    133.72 o 
  35   7   1      268.41      306.97    142.16 o 
  36   7   1      127.15      137.74    137.98 o 
  37   7   1      266.90      221.85    142.44 o 
  38   7   1      123.43       43.12    125.52 o 
   1   8   1     1029.51     1090.58     85.85 o 
   2   8   1      448.20      435.95     61.68 o 
   3   8   1      862.23      862.38    106.61 o 
   4   8   1     5004.97     4969.97    249.16 o 
   5   8   1      106.49       86.88     56.00 o 
   6   8   1     3046.54     3033.11    196.02 o 
   7   8   1     3177.63     3006.95    142.49 o 
   8   8   1      877.19      803.69     80.63 o 
   9   8   1     2871.64     2860.09    142.30 o 
  10   8   1     2783.18     2400.17    198.62 o 
  11   8   1     1026.56     1128.68    139.90 o 
  12   8   1     3788.21     3660.46    119.42 o 
  13   8   1     2438.33     2251.34     90.16 o 
  14   8   1     2240.27     2155.17    175.84 o 
  15   8   1     1008.18      978.13    133.34 o 
  16   8   1     2548.77     2715.28    239.17 o 
  17   8   1     3880.29     4078.56    286.08 o 
  18   8   1      795.25      617.64    125.69 o 
  19   8   1      854.97      898.55    156.84 o 
  20   8   1      625.85      531.84    120.31 o 
  21   8   1       43.43        8.38     85.05 o 
  22   8   1     1308.91     1098.25    170.21 o 
  23   8   1      276.14      304.81    126.68 o 
  24   8   1     1460.03     1431.59    197.67 o 
  25   8   1      398.94      547.25    152.66 o 
  26   8   1     1337.79     1119.73    191.79 o 
  27   8   1     1529.91     1387.57    208.60 o 
  28   8   1      548.24      743.64    164.97 o 
  29   8   1      710.53      558.55    146.33 o 
  30   8   1       45.08       66.11    123.93 o 
  31   8   1      916.08     1017.83    202.22 o 
  32   8   1     1364.92     1639.55    241.48 o 
  33   8   1      879.11     1010.83    202.34 o 
  34   8   1      419.51      602.27    169.00 o 
  35   8   1      238.18      441.72    161.09 o 
  36   8   1      747.97      534.44    173.60 o 
  37   8   1       53.67      259.83    147.82 o 
   0   9   1     6594.19     6473.27    302.72 o 
   1   9   1     1106.82     1053.60     92.25 o 
   2   9   1     3417.96     3329.67    156.65 o 
   3   9   1     1756.95     1697.12    115.18 o 
   4   9   1      836.92      491.19     97.98 o 
   5   9   1     3896.98     4139.86    244.51 o 
   6   9   1      609.97      553.13     99.37 o 
   7   9   1      709.80      715.41     86.40 o 
   8   9   1     2633.98     2777.60    145.52 o 
   9   9   1     2287.16     2483.73    139.24 o 
  10   9   1     4583.26     4323.24    270.60 o 
  11   9   1      630.79      525.66    117.45 o 
  12   9   1      251.76      402.76    114.60 o 
  13   9   1      196.96      202.47     35.59 o 
  14   9   1      313.09      244.59    204.29 o 
  15   9   1     1442.23     1261.79    158.87 o 
  16   9   1      539.92      363.65    126.36 o 
  17   9   1      225.51      452.69    133.59 o 
  18   9   1     4878.09     4479.48    313.00 o 
  19   9   1     1523.56     1602.55    195.56 o 
  20   9   1      844.48      863.62    155.67 o 
  21   9   1     1786.72     1915.44    219.42 o 
  22   9   1      926.29     1127.91    184.19 o 
  23   9   1     1380.88     1542.43    209.27 o 
  24   9   1      475.98      273.75    116.44 o 
  25   9   1     1165.82     1057.96    182.25 o 
  26   9   1      720.08      552.76    145.20 o 
  27   9   1      289.50      275.01    128.92 o 
  28   9   1     1247.32     1369.06    208.66 o 
  29   9   1      305.13      326.85    133.32 o 
  30   9   1      569.78      624.91    165.42 o 
  31   9   1      162.05      273.58    133.09 o 
  32   9   1      133.77      326.20    148.06 o 
  33   9   1      376.95      194.20    126.92 o 
  34   9   1      223.60      136.97    112.41 o 
  35   9   1      208.67      312.18    143.83 o 
  36   9   1      530.01      575.36    188.35 o 
   1  10   1     3313.04     3670.87    313.10 o 
   2  10   1      445.77      486.92     74.21 o 
   3  10   1     4535.30     4375.93    193.54 o 
   4  10   1     2007.94     2230.03    136.86 o 
   5  10   1      756.22      774.35    124.38 o 
   6  10   1      682.56      539.62    106.82 o 
   7  10   1     2674.41     2404.69    190.78 o 
   8  10   1     1705.48     1725.05    124.17 o 
   9  10   1     3875.48     3499.97    175.23 o 
  10  10   1     2664.08     2454.35    213.32 o 
  11  10   1     1176.64     1334.44    167.53 o 
  12  10   1       13.59      121.61     82.52 o 
  13  10   1     1658.45     1765.64    192.63 o 
  14  10   1     1206.59     1242.75    115.55 o 
  15  10   1     1448.96     1312.52     77.25 o 
  16  10   1     2024.77     1929.26    217.06 o 
  17  10   1     5226.56     5553.62    345.93 o 
  18  10   1     1980.97     2111.83    233.22 o 
  19  10   1     3825.81     3755.67    302.94 o 
  20  10   1      967.87     1174.57    186.74 o 
  21  10   1     1066.75      949.16    162.57 o 
  22  10   1      850.55      700.31    154.37 o 
  23  10   1      145.55      177.35     99.32 o 
  24  10   1      832.35      997.94    177.33 o 
  25  10   1      165.41      105.02    102.51 o 
  26  10   1      190.81      448.36    150.70 o 
  27  10   1      282.61      404.51    144.11 o 
  28  10   1      262.82      319.22    126.27 o 
  29  10   1      745.26      725.08    182.08 o 
  30  10   1       75.64      130.42    122.98 o 
  31  10   1      515.31      493.06    154.32 o 
  32  10   1       80.40      351.12    133.93 o 
  33  10   1      140.31      353.14    154.31 o 
  34  10   1      405.47      609.92    189.26 o 
   0  11   1      193.78      143.12     77.28 o 
   1  11   1     3230.61     2974.03    164.47 o 
   2  11   1      433.34      563.76    190.86 o 
   3  11   1     2557.50     2554.08    165.90 o 
   4  11   1      613.48      681.01     92.83 o 
   5  11   1     5833.79     5769.87    229.58 o 
   6  11   1      617.56      597.66     86.50 o 
   7  11   1       85.87       86.72     50.26 o 
   8  11   1      655.03      537.08     80.38 o 
   9  11   1      441.89      197.73     74.50 o 
  10  11   1       44.19       75.22     48.20 o 
  11  11   1      146.47       21.12     71.38 o 
  12  11   1     1170.05     1124.59    168.48 o 
  13  11   1     1502.34     1296.82    175.35 o 
  14  11   1       47.73       48.38     70.07 o 
  15  11   1     1913.17     1706.44    202.77 o 
  16  11   1      553.06      766.43    149.63 o 
  17  11   1      593.10      579.22    143.39 o 
  18  11   1      202.19      374.91    124.68 o 
  19  11   1      190.89       74.16     92.50 o 
  20  11   1     2094.62     1861.48    229.95 o 
  21  11   1     1472.96     1810.05    228.56 o 
  22  11   1      410.67      389.06    127.10 o 
  23  11   1     3155.60     3005.45    296.82 o 
  24  11   1      638.82      694.22    166.49 o 
  25  11   1      559.18      625.87    149.90 o 
  26  11   1      103.73       85.43    112.89 o 
  27  11   1      283.38      206.56    120.00 o 
  28  11   1       86.36      162.11    114.83 o 
  29  11   1      369.84      459.81    144.19 o 
  30  11   1       20.92      112.39    119.11 o 
  31  11   1      650.61      837.66    187.65 o 
  32  11   1       42.47       10.42    113.91 o 
  33  11   1      297.66      512.77    174.91 o 
   1  12   1     1615.30     1617.31    133.31 o 
   2  12   1     1050.58     1043.33    116.30 o 
   3  12   1     1718.19     1531.19    135.15 o 
   4  12   1     2295.26     2182.42    152.57 o 
   5  12   1      580.70      516.77     84.59 o 
   6  12   1      805.42      707.89     76.20 o 
   7  12   1      508.26      568.27     70.31 o 
   8  12   1     1495.46     1463.86    127.20 o 
   9  12   1      133.11      105.75     52.65 o 
  10  12   1      416.85      296.77     72.95 o 
  11  12   1      308.50      331.43    106.60 o 
  12  12   1      259.58      276.64     97.40 o 
  13  12   1      872.03      920.39    157.27 o 
  14  12   1     1952.87     1770.92    217.90 o 
  15  12   1      909.40     1255.80    187.19 o 
  16  12   1      487.41      864.25    168.00 o 
  17  12   1      632.69      854.98    174.91 o 
  18  12   1     1519.78     1823.92    226.03 o 
  19  12   1      722.80      691.06    151.83 o 
  20  12   1      226.41      143.50     84.18 o 
  21  12   1      765.36      819.08    161.73 o 
  22  12   1      699.51      942.02    174.34 o 
  23  12   1      362.76      220.79    118.33 o 
  24  12   1      593.27      697.94    169.55 o 
  25  12   1      456.78      475.86    144.56 o 
  26  12   1      170.37      207.64    131.86 o 
  27  12   1      187.96      257.59    137.91 o 
  28  12   1      111.48      176.94    120.78 o 
  29  12   1       29.03      278.66    140.63 o 
  30  12   1      466.55      564.84    172.38 o 
  31  12   1       82.56      184.08    119.93 o 
   0  13   1     1508.68     1547.63    190.37 o 
   1  13   1      327.36      297.84    110.24 o 
   2  13   1      281.52      313.44     77.72 o 
   3  13   1      130.67      176.44     71.79 o 
   4  13   1     2242.20     2234.60    162.07 o 
   5  13   1      321.77      251.45     56.97 o 
   6  13   1      994.66     1083.68     95.06 o 
   7  13   1      151.92      162.50     53.70 o 
   8  13   1     1419.36     1444.06    110.79 o 
   9  13   1      169.33      220.97     80.02 o 
  10  13   1     2569.50     2597.93    175.36 o 
  11  13   1       38.82       38.78     81.97 o 
  12  13   1      136.55      137.89     98.53 o 
  13  13   1      471.83      630.41    137.76 o 
  14  13   1       38.00      -21.87     77.12 o 
  15  13   1      446.63      766.44    168.32 o 
  16  13   1      654.71      832.94    168.64 o 
  17  13   1       47.83      213.61    117.38 o 
  18  13   1     1609.36     1761.28    225.83 o 
  19  13   1       44.60      -69.76    107.28 o 
  20  13   1     1011.44      833.00    165.13 o 
  21  13   1       33.58      123.47    102.83 o 
  22  13   1      570.22      733.28    156.91 o 
  23  13   1        1.07       41.58    106.28 o 
  24  13   1      636.39      724.45    173.23 o 
  25  13   1      107.14      218.33    123.35 o 
  26  13   1      236.95      321.21    138.95 o 
  27  13   1       79.45      264.62    147.92 o 
  28  13   1      689.02      880.72    193.02 o 
   1  14   1      228.33      146.66    111.57 o 
   2  14   1       51.39       90.36     82.23 o 
   3  14   1      400.42      471.96    115.98 o 
   4  14   1     1046.20      900.22    115.88 o 
   5  14   1      146.79      154.13     54.04 o 
   6  14   1     1303.11     1259.89    107.22 o 
   7  14   1      239.05      287.30     58.72 o 
   8  14   1      829.51      706.59     83.34 o 
   9  14   1     1494.02     1447.22    114.18 o 
  10  14   1      875.09      802.46     92.90 o 
  11  14   1      552.96      545.28     96.16 o 
  12  14   1      600.14      755.19    160.08 o 
  13  14   1      203.82      172.23    106.80 o 
  14  14   1     1100.02     1339.20    196.98 o 
  15  14   1       18.49       78.06    101.18 o 
  16  14   1      202.87      401.15    134.52 o 
  17  14   1       53.06      261.53    116.34 o 
  18  14   1      218.95      116.30    101.15 o 
  19  14   1      474.14      384.99    126.45 o 
  20  14   1      223.08      399.57    146.04 o 
  21  14   1       46.22       -0.24     90.68 o 
  22  14   1       54.81       38.70     96.06 o 
  23  14   1       61.88      -85.53    104.37 o 
  24  14   1      264.97      390.81    148.90 o 
  25  14   1       89.89      207.79    128.25 o 
   0  15   1       46.09      140.33    104.95 o 
   1  15   1      200.15      104.13     71.15 o 
   2  15   1       42.07       27.88     65.80 o 
   3  15   1      331.93      238.74     61.09 o 
   4  15   1      460.60      384.67     71.99 o 
   5  15   1     1753.65     1477.06    114.95 o 
   6  15   1      134.77      186.32     66.71 o 
   7  15   1      296.70      388.76     72.13 o 
   8  15   1      101.82       52.72     58.25 o 
   9  15   1      258.38      234.82     79.97 o 
  10  15   1      197.25      248.92     95.56 o 
  11  15   1      406.21      479.64     98.80 o 
  12  15   1       85.67      128.85     75.22 o 
  13  15   1      684.30      843.68    122.35 o 
  14  15   1       97.46      288.11    135.93 o 
  15  15   1      791.17      800.42    166.79 o 
  16  15   1        8.43       34.92     90.77 o 
  17  15   1      110.76      184.76    105.74 o 
  18  15   1      127.23       97.99    115.49 o 
  19  15   1      453.87      443.96    152.04 o 
  20  15   1        0.09      -29.39     85.79 o 
  21  15   1      257.53      316.08    130.95 o 
  22  15   1      271.17       48.20    103.96 o 
   1  16   1      697.74      710.76    112.91 o 
   2  16   1      450.41      543.66     82.36 o 
   3  16   1      493.21      440.74     77.44 o 
   4  16   1       73.38       62.15     50.81 o 
   5  16   1      195.06      218.36     59.71 o 
   6  16   1      115.84      127.61     55.42 o 
   7  16   1       84.20       79.67     59.97 o 
   8  16   1      330.95      360.67     92.03 o 
   9  16   1      632.34      688.90     92.35 o 
  10  16   1      219.38      381.80     96.46 o 
  11  16   1      592.06      579.33    104.07 o 
  12  16   1       85.73      258.20     96.37 o 
  13  16   1      653.83      853.70    124.61 o 
  14  16   1       16.07       87.59     81.05 o 
  15  16   1      260.51      333.39    132.67 o 
  16  16   1       98.47      402.03    100.83 o 
  17  16   1       47.58      123.09    109.56 o 
   0  17   1      204.33      330.57    135.17 o 
   1  17   1      143.36       89.03    101.48 o 
   2  17   1      200.13      252.53     88.19 o 
   3  17   1      217.91      223.11     85.21 o 
   4  17   1      231.37      226.09     64.50 o 
   5  17   1       70.30      107.93     54.65 o 
   6  17   1       42.12       19.07     69.22 o 
   7  17   1      133.03      108.08     80.08 o 
   8  17   1      253.41      209.12     66.97 o 
   9  17   1      230.97      301.39     82.34 o 
  10  17   1      176.16      322.46    122.33 o 
  11  17   1      123.01      238.75     91.56 o 
   0   0   2    29938.47    32733.90    393.68 o 
   6   0   2    34085.81    36115.77    560.29 o 
   8   0   2     1827.79     1730.19    114.40 o 
  10   0   2    23720.69    23706.34    481.23 o 
  12   0   2     2293.97     2391.70    152.54 o 
  14   0   2     1880.27     2203.14    157.22 o 
  16   0   2     5126.08     5280.17    251.84 o 
  18   0   2     4961.98     4763.78    259.10 o 
  20   0   2    13432.01    11699.56    423.49 o 
  22   0   2      109.36      194.39     83.93 o 
  24   0   2     2875.34     2401.17    229.39 o 
  26   0   2    12099.56    12844.55    509.87 o 
  28   0   2     1386.96     1342.89    189.09 o 
  30   0   2      670.05      694.28    151.60 o 
  32   0   2      394.14      651.55    161.78 o 
  34   0   2     1552.64     1383.92    207.84 o 
  36   0   2     1242.15     1497.36    222.79 o 
  38   0   2     1322.91     1000.32    201.06 o 
  40   0   2      605.08      555.47    162.00 o 
   1   1   2    15310.46    15954.75    193.76 o 
   2   1   2    37655.93    39400.63    532.63 o 
   3   1   2    37383.32    38161.88    535.99 o 
   4   1   2    34993.55    34159.93    519.52 o 
   5   1   2    22065.43    21594.27    263.15 o 
   6   1   2    18881.78    19092.68    207.21 o 
   7   1   2    11626.81    11988.41    169.96 o 
   8   1   2    19139.34    18860.11    412.03 o 
   9   1   2     8976.01     8992.04    156.18 o 
  10   1   2     9832.86     9302.04    164.02 o 
  11   1   2      727.79      810.68     90.13 o 
  12   1   2     4824.51     4717.64    151.89 o 
  13   1   2     8906.16     8910.27    216.02 o 
  14   1   2    35001.54    33716.54    467.67 o 
  15   1   2     7906.47     7681.72    266.61 o 
  16   1   2     4539.48     4363.84    163.58 o 
  17   1   2      905.73      987.69     88.41 o 
  18   1   2     7399.76     6772.93    406.44 o 
  19   1   2     7941.21     7824.70    241.94 o 
  20   1   2     8297.03     7884.52    293.81 o 
  21   1   2       88.63      275.86     70.93 o 
  22   1   2       56.14      155.73     64.04 o 
  23   1   2      129.59      188.64     68.81 o 
  24   1   2     6095.51     6067.21    235.08 o 
  25   1   2     2041.77     2249.92    221.81 o 
  26   1   2     1516.92     1573.61    132.71 o 
  27   1   2      594.33      804.31    123.97 o 
  28   1   2      633.88      742.26    168.98 o 
  29   1   2      228.35      352.63     89.68 o 
  30   1   2      492.55      547.99     98.35 o 
  31   1   2     1424.00     1752.35    497.24 o 
  32   1   2     1775.39     1768.73    174.04 o 
  33   1   2      281.58      329.96    114.98 o 
  34   1   2      354.27      567.97    125.64 o 
  35   1   2      155.85      177.29     86.09 o 
  36   1   2     1385.83     1320.71    221.47 o 
  37   1   2     1008.11     1204.35    167.98 o 
  38   1   2      275.50      346.56    102.56 o 
  39   1   2       13.07      -29.15     71.68 o 
  40   1   2      154.51      242.69     95.37 o 
  41   1   2      629.60      842.92    140.86 o 
   0   2   2     2215.24     2308.63    110.60 o 
   1   2   2     8249.07     8440.67    219.23 o 
   2   2   2      509.64      662.62     91.92 o 
   3   2   2     5912.43     5638.10     81.35 o 
   4   2   2    15832.76    16385.16    150.31 o 
   5   2   2    10097.17    10903.51    110.58 o 
   6   2   2     7562.51     7777.55    108.51 o 
   7   2   2    15056.68    14688.71    141.50 o 
   8   2   2     1041.77      966.39     37.96 o 
   9   2   2     3861.48     3850.20     72.36 o 
  10   2   2     1576.75     1551.86     54.98 o 
  11   2   2     4608.62     4937.94    121.08 o 
  12   2   2     1135.33     1357.54     91.75 o 
  13   2   2     6935.57     6909.14    188.27 o 
  14   2   2     1024.05     1307.81    187.31 o 
  15   2   2     5776.36     5764.46    351.63 o 
  16   2   2     1982.44     2118.46    114.78 o 
  17   2   2     1047.63     1161.58     92.26 o 
  18   2   2      727.39      951.01     88.70 o 
  19   2   2     2113.49     2154.99    130.56 o 
  20   2   2     3180.67     3152.48    160.21 o 
  21   2   2     7973.95     8023.42    252.90 o 
  22   2   2      378.16      410.29     80.64 o 
  23   2   2     1273.32     1424.79    117.95 o 
  24   2   2     1900.43     1933.84    145.00 o 
  25   2   2     5037.01     4822.75    225.02 o 
  26   2   2     1393.95     1560.78    154.77 o 
  27   2   2     1075.19      970.66    112.91 o 
  28   2   2      682.79      624.35    100.97 o 
  29   2   2      212.89      369.30     88.57 o 
  30   2   2      418.33      489.00     97.17 o 
  31   2   2     1673.36     1683.23    150.49 o 
  32   2   2      452.06      589.59    106.61 o 
  33   2   2      728.63      738.41    116.68 o 
  34   2   2      180.41      342.96    154.35 o 
  35   2   2     1213.54     1113.78    144.47 o 
  36   2   2      135.05      297.30     95.44 o 
  37   2   2        4.97      -98.75    129.38 o 
  38   2   2      142.91      167.60    275.43 o 
  39   2   2      416.73      290.93    116.77 o 
  40   2   2       22.41       -8.71     77.66 o 
  41   2   2      318.60      185.15     95.01 o 
   1   3   2     3017.34     3267.93     73.68 o 
   2   3   2     8413.96     8954.99    110.46 o 
   3   3   2     4030.03     4391.16     84.98 o 
   4   3   2     4260.91     4384.83    106.22 o 
   5   3   2     7639.30     7564.89    104.48 o 
   6   3   2     3162.42     3446.66    115.83 o 
   7   3   2    13613.18    13954.40    144.53 o 
   8   3   2     4288.06     4432.50     75.61 o 
   9   3   2    38590.61    36906.56    259.95 o 
  10   3   2      396.44      475.75     61.97 o 
  11   3   2     3380.91     2944.49     99.03 o 
  12   3   2     1406.50     1406.98     64.85 o 
  13   3   2    22503.43    21272.07    253.14 o 
  14   3   2      857.21      832.84     55.49 o 
  15   3   2    17035.08    16509.55    227.32 o 
  16   3   2       83.84      231.02     58.48 o 
  17   3   2     5370.91     5015.44    184.94 o 
  18   3   2      599.27      639.11    121.76 o 
  19   3   2     9845.55     9299.76    262.18 o 
  20   3   2      811.84      760.17     93.08 o 
  21   3   2       26.21       36.96     67.31 o 
  22   3   2      990.31     1088.41    155.69 o 
  23   3   2      809.29     1028.34    158.41 o 
  24   3   2      962.03     1001.52    108.60 o 
  25   3   2      735.76      888.85    108.26 o 
  26   3   2     2095.30     2132.47    154.06 o 
  27   3   2     1578.52     1802.82    145.29 o 
  28   3   2       60.05       94.19     65.17 o 
  29   3   2      452.10      585.61    100.24 o 
  30   3   2      320.47      429.78     98.48 o 
  31   3   2     2098.00     2074.48    220.36 o 
  32   3   2      107.09      266.07     85.49 o 
  33   3   2     1435.50     1533.79    154.98 o 
  34   3   2      182.72      299.55     89.97 o 
  35   3   2      122.47      149.04     80.23 o 
  36   3   2      107.16      277.10    100.05 o 
  37   3   2     3221.23     2821.22    220.53 o 
  38   3   2        4.31      246.64    101.65 o 
  39   3   2      230.93       95.20    178.42 o 
  40   3   2      143.55      180.51     97.98 o 
  41   3   2     1065.19      956.37    243.91 o 
   1   4   2    10115.55     9187.18    217.28 o 
   2   4   2     3893.94     3651.14     79.12 o 
   3   4   2     2250.24     2203.10     95.82 o 
   4   4   2     2866.53     2965.83     80.38 o 
   5   4   2     5352.67     5585.77    168.28 o 
   6   4   2     1011.17     1166.15     61.16 o 
   7   4   2     1682.30     1579.06     72.72 o 
   8   4   2    17650.50    18010.19    202.97 o 
   9   4   2     8338.92     8730.14    128.05 o 
  10   4   2    12955.80    13588.24    169.25 o 
  11   4   2     4060.64     4215.64     79.26 o 
  12   4   2     5234.04     5214.25    206.21 o 
  13   4   2      722.20      825.52     64.61 o 
  14   4   2     1432.17     1503.83     63.08 o 
  15   4   2     5203.89     5020.27    268.36 o 
  16   4   2     1809.41     1782.20     70.78 o 
  17   4   2     1792.73     1641.05     82.32 o 
  18   4   2     3380.74     3382.27     98.61 o 
  19   4   2     3079.56     2893.80    165.80 o 
  20   4   2     2160.88     1916.16     83.79 o 
  21   4   2     2157.90     2045.87     82.09 o 
  22   4   2      392.71      447.63     44.74 o 
  23   4   2      896.71      764.78     75.69 o 
  24   4   2      272.65      328.03    114.66 o 
  25   4   2     3541.76     3434.05    186.12 o 
  26   4   2     1967.41     2132.99    303.45 o 
  27   4   2     1865.02     1993.92    154.26 o 
  28   4   2     1211.12     1146.43    227.01 o 
  29   4   2      844.11     1060.60    125.65 o 
  30   4   2     1245.74      990.07    120.41 o 
  31   4   2     1411.01     1537.15    150.15 o 
  32   4   2       32.09      152.97     70.83 o 
  33   4   2       45.09       40.78     70.04 o 
  34   4   2      111.82      165.29    100.41 o 
  35   4   2      733.00      780.88    117.80 o 
  36   4   2      825.29      716.97    134.68 o 
  37   4   2       27.42       88.74     71.24 o 
  38   4   2      517.80      642.89    191.31 o 
  39   4   2      191.74      520.66    174.01 o 
  40   4   2       23.85     -116.79    134.23 o 
   1   5   2     1162.27     1200.37     88.15 o 
   2   5   2      712.06      569.47     61.52 o 
   3   5   2     4113.76     4392.60    102.09 o 
   4   5   2    11108.58    10702.62    307.23 o 
   5   5   2     2187.08     2255.09    129.79 o 
   6   5   2     3774.24     4190.15    114.91 o 
   7   5   2     5650.85     5846.83    199.87 o 
   8   5   2    15731.10    15596.91    249.05 o 
   9   5   2      206.08      221.18     49.72 o 
  10   5   2     4045.26     3802.79    122.08 o 
  11   5   2     5255.90     4898.51    148.38 o 
  12   5   2      574.71      491.28     90.11 o 
  13   5   2     2628.22     2677.30    215.43 o 
  14   5   2    20507.26    20248.82    580.76 o 
  15   5   2     4618.54     4487.13    276.49 o 
  16   5   2     2412.55     2242.61    203.79 o 
  17   5   2     4740.86     4730.40    295.87 o 
  18   5   2     1207.44     1055.49     93.81 o 
  19   5   2      885.30      807.56     90.08 o 
  20   5   2      925.35      510.69    110.98 o 
  21   5   2     1683.95     1114.02    185.24 o 
  22   5   2      621.51      503.85     53.41 o 
  23   5   2       48.71       48.74     32.43 o 
  24   5   2     1762.20     1606.88    135.69 o 
  25   5   2      181.85      176.56     63.78 o 
  26   5   2     1311.41     1416.94    131.20 o 
  27   5   2        9.70      146.13    118.40 o 
  28   5   2      187.51      223.20    121.45 o 
  29   5   2      287.90      427.15    137.51 o 
  30   5   2       61.90      -34.06     78.25 o 
  31   5   2       55.80        0.90    103.92 o 
  32   5   2     2552.07     2898.50    293.06 o 
  33   5   2      187.29      114.83    113.48 o 
  34   5   2      402.46      635.35    179.59 o 
  35   5   2      712.09     1028.96    206.68 o 
  36   5   2     1312.16     1476.56    243.53 o 
  37   5   2       43.95      254.56    145.71 o 
  38   5   2     1124.95     1235.17    225.48 o 
  39   5   2      340.99      505.11    159.07 o 
   0   6   2    27007.46    28269.16    525.85 o 
   1   6   2      202.24      241.05     53.07 o 
   2   6   2     3343.78     3016.31    152.31 o 
   3   6   2     3765.20     3641.54    169.44 o 
   4   6   2     5132.93     4971.69    197.27 o 
   5   6   2    14393.12    14651.73    356.34 o 
   6   6   2     4763.32     4731.40    132.31 o 
   7   6   2     5834.72     6049.02    210.30 o 
   8   6   2     8145.91     7935.38    254.14 o 
   9   6   2      421.12      424.96     44.95 o 
  10   6   2     3243.98     3267.20    101.99 o 
  11   6   2       18.18        0.47     27.31 o 
  12   6   2      366.63      343.03     45.34 o 
  13   6   2     4518.51     4466.68    325.46 o 
  14   6   2      457.85      395.14     51.76 o 
  15   6   2     2515.76     2669.66    224.35 o 
  16   6   2     1203.37     1220.53    165.99 o 
  17   6   2     1697.89     1854.48    201.53 o 
  18   6   2      441.10      445.11    119.20 o 
  19   6   2      483.77      585.99    118.47 o 
  20   6   2     2429.94     2152.68    213.17 o 
  21   6   2      777.04      563.93    119.37 o 
  22   6   2     1121.14     1029.31    172.42 o 
  23   6   2     3441.51     3321.84    282.47 o 
  24   6   2      697.66      766.41    158.66 o 
  25   6   2      968.32     1086.71    190.12 o 
  26   6   2     2777.20     2740.05    262.22 o 
  27   6   2      904.49     1009.95    181.98 o 
  28   6   2      199.83      158.27    113.87 o 
  29   6   2      310.76      600.86    143.12 o 
  30   6   2     1516.79     1542.06    233.37 o 
  31   6   2      232.48      404.15    144.21 o 
  32   6   2      312.91      180.13    103.15 o 
  33   6   2     1336.22     1443.38    224.32 o 
  34   6   2      141.39      348.71    159.83 o 
  35   6   2      250.02      199.59    137.21 o 
  36   6   2      320.38      318.82    160.16 o 
  37   6   2       51.48      101.95    107.10 o 
  38   6   2      300.80      139.88    117.97 o 
  39   6   2       69.45      230.29    153.25 o 
   1   7   2    15007.49    14713.18    274.88 o 
   2   7   2     2111.49     1920.18    138.30 o 
   3   7   2     5331.02     5491.69    230.50 o 
   4   7   2     1284.96     1301.48    112.76 o 
   5   7   2     1672.78     1794.70    131.49 o 
   6   7   2     4654.95     4239.44    201.64 o 
   7   7   2      303.64      242.96     59.81 o 
   9   7   2     8338.24     7961.00    289.76 o 
  10   7   2     7398.69     7063.56    193.10 o 
  11   7   2     1658.51     1820.86     98.02 o 
  12   7   2     8440.31     8136.46    205.74 o 
  13   7   2     1162.03     1099.53     76.85 o 
  14   7   2     3561.35     3440.87    131.14 o 
  15   7   2      370.36      437.00     68.77 o 
  16   7   2     4248.87     4482.58    298.84 o 
  17   7   2     1335.10     1544.23    187.63 o 
  18   7   2     1510.37     1660.50    197.36 o 
  19   7   2     2479.92     2247.79    229.40 o 
  20   7   2      267.18      101.10     96.79 o 
  21   7   2      985.52      793.69    136.53 o 
  22   7   2      806.54      576.17    122.00 o 
  23   7   2      140.71       47.79     99.67 o 
  24   7   2      207.85      177.78    102.56 o 
  25   7   2      147.41      -12.37     92.95 o 
  26   7   2      612.19      654.16    163.11 o 
  27   7   2     1942.82     1615.05    223.27 o 
  28   7   2       84.29       77.10    106.65 o 
  29   7   2      438.31      750.48    177.36 o 
  30   7   2      547.13      475.02    139.82 o 
  31   7   2      613.84      720.71    186.54 o 
  32   7   2      545.28      646.71    173.30 o 
  33   7   2      581.99      776.21    185.09 o 
  34   7   2      784.04      970.77    190.87 o 
  35   7   2      144.36      201.18    132.41 o 
  36   7   2      542.85      673.61    187.49 o 
  37   7   2     1067.17     1071.76    213.12 o 
  38   7   2      511.60      584.44    185.12 o 
   0   8   2    13395.92    12612.31    384.72 o 
   1   8   2     1142.27     1120.48     84.20 o 
   2   8   2     1082.38     1036.40     80.08 o 
   3   8   2     5651.34     5270.46    244.78 o 
   4   8   2     1097.31      965.51    106.85 o 
   5   8   2       74.55       56.56     48.52 o 
   6   8   2      940.56      898.25    103.43 o 
   7   8   2     5682.36     5508.06    253.16 o 
   8   8   2      353.20      330.64     77.13 o 
   9   8   2     2493.03     2389.27    205.59 o 
  10   8   2     4214.47     4197.19    273.88 o 
  11   8   2      196.78      203.71     71.80 o 
  12   8   2     2673.27     2688.25    121.45 o 
  13   8   2      548.19      573.45     59.17 o 
  14   8   2       57.26       49.95     34.83 o 
  15   8   2     1238.79     1216.74     80.85 o 
  16   8   2      372.43      333.06     48.78 o 
  17   8   2      276.64      211.63    110.08 o 
  18   8   2     4924.01     5150.09    342.15 o 
  19   8   2      611.15      674.25    150.41 o 
  20   8   2       56.61      318.06    127.57 o 
  21   8   2      531.27      476.23    126.46 o 
  22   8   2     1499.01     1749.39    211.85 o 
  23   8   2      105.30     -106.93    114.12 o 
  24   8   2      263.35      319.57    121.82 o 
  25   8   2      854.85      783.74    166.15 o 
  26   8   2      123.13      144.98    105.26 o 
  27   8   2      100.58      246.90    126.61 o 
  28   8   2     2961.99     2811.65    293.94 o 
  29   8   2      146.64      203.58    122.96 o 
  30   8   2       49.15       81.84    111.05 o 
  31   8   2     1067.79      969.01    197.18 o 
  32   8   2      349.91      425.88    151.36 o 
  33   8   2      100.19      181.45    131.60 o 
  34   8   2      112.88       97.76    116.98 o 
  35   8   2      312.78      414.93    149.73 o 
  36   8   2      150.87       58.13    118.04 o 
   1   9   2      701.70      730.98     77.59 o 
   2   9   2     3825.83     3592.41    154.85 o 
   3   9   2      600.11      505.59     63.10 o 
   4   9   2     4217.09     4071.96    231.20 o 
   5   9   2      551.55      589.12    103.29 o 
   6   9   2     7802.56     7578.15    316.52 o 
   7   9   2     3588.13     3717.86    223.71 o 
   8   9   2     2139.60     2132.17    172.86 o 
   9   9   2      520.44      308.74     90.05 o 
  10   9   2     1188.50      986.27    145.52 o 
  11   9   2     3040.58     2699.92    235.48 o 
  12   9   2      599.18      743.65     71.83 o 
  13   9   2     5099.29     4630.13    231.02 o 
  14   9   2      761.44      743.99     74.39 o 
  15   9   2     6908.19     6569.94    190.57 o 
  16   9   2     3059.80     3090.73    325.70 o 
  17   9   2     1167.57     1084.59    120.93 o 
  18   9   2      547.59      686.58    151.43 o 
  19   9   2      120.58      279.79    109.14 o 
  20   9   2      234.73      259.55    119.93 o 
  21   9   2      717.74      851.78    168.84 o 
  22   9   2     1421.71     1331.77    194.71 o 
  23   9   2      236.34      272.40    118.33 o 
  24   9   2     1035.84      776.45    160.50 o 
  25   9   2       82.92      -55.79    114.33 o 
  26   9   2      566.08      497.34    136.26 o 
  27   9   2       38.35      -85.49    107.29 o 
  28   9   2       56.15      146.24    107.45 o 
  29   9   2      143.69      282.02    138.81 o 
  30   9   2      185.27      424.08    151.18 o 
  31   9   2      272.44      345.26    131.75 o 
  32   9   2      395.66      669.93    177.57 o 
  33   9   2      567.12      990.06    201.98 o 
  34   9   2      324.68      520.68    166.03 o 
  35   9   2      455.58      670.19    195.06 o 
   0  10   2     2387.10     2325.14    189.66 o 
   1  10   2     4707.83     4812.01    189.98 o 
   2  10   2     2638.89     2635.32    144.14 o 
   3  10   2      214.89      248.05     94.04 o 
   4  10   2      405.57      467.32     72.43 o 
   5  10   2     7442.79     7439.33    336.51 o 
   6  10   2     1030.69     1172.68    139.61 o 
   7  10   2      113.03       41.02     60.31 o 
   8  10   2     1019.84     1110.30    142.75 o 
   9  10   2      142.14      108.14     46.63 o 
  10  10   2     1185.17      925.96    140.35 o 
  11  10   2      821.70      914.73    146.71 o 
  12  10   2      912.34      927.02    152.87 o 
  13  10   2      178.28      262.54     51.90 o 
  14  10   2     1733.92     1651.80    100.23 o 
  15  10   2     1481.08     1427.38     91.39 o 
  16  10   2      232.77      314.28     49.59 o 
  17  10   2      572.97      768.60    161.48 o 
  18  10   2      639.42      598.84    142.10 o 
  19  10   2     1145.21     1282.29    194.69 o 
  20  10   2      501.55      423.72    125.53 o 
  21  10   2       12.69      118.76    117.89 o 
  22  10   2      457.71      455.66    135.40 o 
  23  10   2     5436.97     4911.54    370.45 o 
  24  10   2      151.12      240.58    133.98 o 
  25  10   2       88.37      349.33    129.47 o 
  26  10   2      180.85      277.40    125.71 o 
  27  10   2      845.34      962.20    191.67 o 
  28  10   2      227.76      397.67    142.56 o 
  29  10   2      382.35      603.26    172.95 o 
  30  10   2      224.54       42.29    113.76 o 
  31  10   2       53.79       -3.12    106.43 o 
  32  10   2       75.15      188.06    144.50 o 
  33  10   2      569.15      328.49    125.81 o 
  34  10   2      104.57       59.72    116.63 o 
   1  11   2     3594.92     3612.53    176.39 o 
   2  11   2      264.71      254.09     63.75 o 
   3  11   2      150.79      153.25     56.07 o 
   4  11   2      689.90      733.00     83.63 o 
   5  11   2      246.63      254.78     64.13 o 
   6  11   2      648.22      514.49     99.64 o 
   7  11   2     4114.04     4459.54    279.82 o 
   8  11   2      511.62      718.38    116.71 o 
   9  11   2      399.73      245.92     59.74 o 
  10  11   2      751.41      676.64    134.95 o 
  11  11   2     1780.49     1941.66    217.04 o 
  12  11   2     1648.61     1560.79    195.76 o 
  13  11   2      216.27      142.61     60.38 o 
  14  11   2      197.83      221.37     92.27 o 
  15  11   2      739.99      950.23    166.71 o 
  16  11   2      631.10      887.63    166.07 o 
  17  11   2     1524.97     1605.98    214.03 o 
  18  11   2     1839.10     1651.47    221.73 o 
  19  11   2      869.29     1244.21    202.05 o 
  20  11   2      271.45      360.12    160.34 o 
  21  11   2     2738.98     2995.09    296.86 o 
  22  11   2       11.96     -129.05    129.05 o 
  23  11   2      623.10      409.16    124.90 o 
  24  11   2      161.83      322.24    136.64 o 
  25  11   2      975.46     1070.09    196.09 o 
  26  11   2       39.94       62.15    108.30 o 
  27  11   2      197.01      -33.40    122.38 o 
  28  11   2       29.12      204.33    133.02 o 
  29  11   2      773.69      882.44    201.79 o 
  30  11   2       47.76      131.08    126.71 o 
  31  11   2       22.31        4.23     91.70 o 
  32  11   2       48.04      151.88    140.70 o 
   0  12   2     3085.70     3356.05    253.29 o 
   1  12   2     1242.31     1363.05    120.57 o 
   2  12   2      885.01     1001.50    103.90 o 
   3  12   2       61.43      176.97     79.76 o 
   4  12   2      790.89      920.86    102.49 o 
   5  12   2     3181.06     3342.97    181.12 o 
   6  12   2     1169.75     1405.12    121.07 o 
   7  12   2      508.42      612.74    112.37 o 
   8  12   2      189.26       56.73     46.99 o 
   9  12   2      413.90      398.38    142.03 o 
  10  12   2      710.10      897.73    156.15 o 
  11  12   2      494.95      519.30    124.32 o 
  12  12   2      796.83      813.07    160.34 o 
  13  12   2      541.43      437.80    117.96 o 
  14  12   2       80.73       55.98     84.76 o 
  15  12   2      381.11      341.24    128.73 o 
  16  12   2     1862.65     1888.26    230.72 o 
  17  12   2      772.53     1229.05    201.50 o 
  18  12   2      430.76      569.30    154.15 o 
  19  12   2      154.80       98.73    104.16 o 
  20  12   2       40.64      161.13    123.87 o 
  21  12   2       41.71      265.29    133.23 o 
  22  12   2     1358.88     1846.07    242.73 o 
  23  12   2     1372.05     1384.38    221.44 o 
  24  12   2      621.87      596.05    156.00 o 
  25  12   2       10.90      -78.14    102.82 o 
  26  12   2       31.65      176.45    121.59 o 
  27  12   2      147.97      265.22    150.46 o 
  28  12   2      828.24     1138.80    206.33 o 
  29  12   2      172.58      395.83    141.43 o 
  30  12   2       28.02      158.69    135.14 o 
   1  13   2      373.67      200.82     62.45 o 
   2  13   2      567.68      682.98     95.81 o 
   3  13   2      278.38      321.89     71.94 o 
   4  13   2      359.26      286.22     74.85 o 
   5  13   2      221.34      208.55    130.09 o 
   6  13   2     1822.98     1879.98    147.67 o 
   7  13   2       44.13       16.62     54.67 o 
   8  13   2       24.98       -3.02     43.66 o 
   9  13   2       31.26       32.61     55.41 o 
  10  13   2      118.98      127.75     80.51 o 
  11  13   2      252.41      237.54    110.82 o 
  12  13   2     3663.69     3572.62    307.01 o 
  13  13   2      146.85      180.61    113.29 o 
  14  13   2      106.87      191.13    101.62 o 
  15  13   2       33.49      245.98    113.19 o 
  16  13   2     1419.47     1586.00    222.66 o 
  17  13   2      232.34      342.28    131.46 o 
  18  13   2       74.05      198.06    121.10 o 
  19  13   2       82.03      211.82    111.42 o 
  20  13   2      100.37      266.52    121.70 o 
  21  13   2       24.01      338.30    142.20 o 
  22  13   2      883.18      966.37    186.55 o 
  23  13   2       33.01       39.16    102.45 o 
  24  13   2      579.71      800.09    181.87 o 
  25  13   2       47.19      -90.90    127.69 o 
  26  13   2      114.78      332.33    132.82 o 
  27  13   2      141.06      459.60    159.12 o 
   0  14   2     2841.68     3044.00    270.37 o 
   1  14   2      468.53      486.86     94.08 o 
   2  14   2      322.61      308.50     79.84 o 
   3  14   2       58.36       41.36     52.11 o 
   4  14   2     1250.15     1155.55    122.67 o 
   5  14   2      664.65      651.06     98.31 o 
   6  14   2     1072.54     1018.29    119.95 o 
   7  14   2        5.69       28.37     49.84 o 
   8  14   2      151.23      227.18     77.35 o 
   9  14   2       14.68       33.23     48.13 o 
  10  14   2      719.87      865.18    118.01 o 
  11  14   2      320.32      337.62    118.80 o 
  12  14   2      142.96       92.98    105.86 o 
  13  14   2      179.20      362.60    125.50 o 
  14  14   2       13.13      -15.38     84.70 o 
  15  14   2      147.25      256.27    127.64 o 
  16  14   2      217.22      186.23    114.05 o 
  17  14   2      187.50      285.39    134.56 o 
  18  14   2      991.43     1051.69    195.70 o 
  19  14   2       27.12       42.52     97.15 o 
  20  14   2       32.42       46.56    101.07 o 
  21  14   2       35.90      131.34    122.81 o 
  22  14   2      369.83      327.51    128.11 o 
  23  14   2      376.68      464.66    160.46 o 
  24  14   2       45.92       65.21    116.34 o 
   1  15   2      361.93      451.62     92.53 o 
   2  15   2       71.72      193.34     71.46 o 
   3  15   2       61.02       71.51     62.79 o 
   4  15   2      152.38      152.14     73.87 o 
   5  15   2       60.37       50.57     63.59 o 
   6  15   2      194.62      306.88     65.44 o 
   7  15   2      621.25      769.33     91.91 o 
   8  15   2       18.18      112.33     68.29 o 
   9  15   2       38.56       56.09     49.87 o 
  10  15   2       45.52       95.04     79.41 o 
  11  15   2     1303.14     1384.89    149.63 o 
  12  15   2      285.86      395.37     89.51 o 
  13  15   2      291.80      258.31     81.53 o 
  14  15   2      101.22      219.87    120.97 o 
  15  15   2       41.69      251.30    124.10 o 
  16  15   2       40.06      219.23    116.90 o 
  17  15   2     1324.14     1379.16    220.44 o 
  18  15   2       53.59      197.79    125.14 o 
  19  15   2      316.06      466.75    135.83 o 
  20  15   2       19.21      129.32    125.28 o 
   0  16   2      105.56      195.26    119.03 o 
   1  16   2      557.40      501.53    100.52 o 
   2  16   2       78.86      198.97     79.76 o 
   3  16   2       48.54      109.49     75.87 o 
   4  16   2       92.35      231.89     84.00 o 
   5  16   2      779.79      840.61     94.77 o 
   6  16   2      127.52      123.66     62.63 o 
   7  16   2       32.65       68.65     53.16 o 
   8  16   2      175.09      225.36     67.38 o 
   9  16   2      249.21      288.47     86.29 o 
  10  16   2       22.06       85.16     75.20 o 
  11  16   2      152.49      328.63     98.06 o 
  12  16   2      381.54      511.56    115.74 o 
  13  16   2      799.09      585.12    111.81 o 
  14  16   2       46.25      170.04     81.60 o 
  15  16   2      312.05      453.12    105.88 o 
  16  16   2       61.36       82.23    120.47 o 
   1  17   2       72.59      114.85     71.18 o 
   2  17   2      117.40       84.62    137.59 o 
   3  17   2       23.85       71.52     56.13 o 
   4  17   2      211.37       80.99     57.31 o 
   5  17   2      174.21      287.85     91.66 o 
   6  17   2      207.07      236.32     68.01 o 
   7  17   2       51.80      -11.61     58.65 o 
   8  17   2       15.81       23.53     85.91 o 
   2   0   3    20846.52    21796.46    352.17 o 
   6   0   3    17570.54    17627.54    416.34 o 
   8   0   3     6082.12     5531.48    218.67 o 
  10   0   3    12043.74    11916.68    345.14 o 
  12   0   3     7634.92     7103.97    279.89 o 
  14   0   3    15792.67    15583.75    439.83 o 
  16   0   3    10184.79     9428.45    360.09 o 
  18   0   3     7164.87     7044.53    324.62 o 
  20   0   3     9805.02     9080.26    380.02 o 
  22   0   3     7787.76     6940.30    351.88 o 
  24   0   3      255.29      451.11    119.06 o 
  26   0   3      851.03      857.50    146.85 o 
  28   0   3     1876.79     1811.29    216.79 o 
  30   0   3     1541.82     1802.93    220.47 o 
  32   0   3     6289.54     6022.23    393.52 o 
  34   0   3       26.65      217.24    111.72 o 
  36   0   3     1106.69     1478.16    229.13 o 
  38   0   3      358.49      506.31    162.51 o 
  40   0   3     1387.41     1291.89    225.32 o 
   0   1   3    28987.81    29668.99    761.68 o 
   1   1   3     5348.62     5006.14    109.65 o 
   2   1   3     7753.34     7352.92    203.68 o 
   3   1   3     1905.71     1707.83    101.20 o 
   4   1   3     8241.87     7998.03    172.84 o 
   5   1   3    13181.90    13756.07    355.02 o 
   6   1   3     6428.59     6067.62    153.44 o 
   7   1   3     2648.52     2594.32     84.69 o 
   8   1   3      318.83      328.83     34.04 o 
   9   1   3      153.69      176.52     29.87 o 
  10   1   3      301.54      322.85     48.32 o 
  11   1   3     1612.82     1506.49     92.15 o 
  12   1   3      250.21      295.09     49.02 o 
  13   1   3     1788.61     1745.31    101.35 o 
  14   1   3      213.97      258.44     49.94 o 
  15   1   3     3851.75     4103.66    162.51 o 
  16   1   3     6242.70     6107.32    202.28 o 
  17   1   3      597.01      554.42    129.84 o 
  18   1   3     4780.56     4849.70    188.10 o 
  19   1   3      288.41      283.05     60.76 o 
  20   1   3     4091.92     4279.70    187.90 o 
  21   1   3     1689.43     1744.35    132.23 o 
  22   1   3     5368.05     5272.76    218.56 o 
  23   1   3     3723.93     4000.79    192.98 o 
  24   1   3     2091.58     1766.26    136.64 o 
  25   1   3     1253.73     1242.51    152.86 o 
  26   1   3     2228.00     2175.54    157.54 o 
  27   1   3     1134.96     1308.86    168.48 o 
  28   1   3     3748.04     3747.71    207.78 o 
  29   1   3      227.68      300.58    118.65 o 
  30   1   3     2872.98     2506.82    182.28 o 
  31   1   3     1135.39     1254.44    139.60 o 
  32   1   3     1310.94     1188.58    137.28 o 
  33   1   3     1801.25     1641.98    164.24 o 
  34   1   3       90.45       87.48     74.81 o 
  35   1   3       46.20       -3.67     99.34 o 
  36   1   3      145.03      397.67    104.06 o 
  37   1   3      475.09      679.36    125.47 o 
  38   1   3      878.22      907.86    144.55 o 
  39   1   3       24.05      224.20     89.40 o 
  40   1   3      301.20      205.53     84.25 o 
   1   2   3    26010.84    26632.65    465.70 o 
   2   2   3     3474.41     3534.37    114.44 o 
   3   2   3     1348.46     1339.53     73.81 o 
   4   2   3       95.29      116.66     33.98 o 
   5   2   3     3512.32     3653.07     81.94 o 
   6   2   3     7234.74     7347.83    106.06 o 
   7   2   3     2261.43     2313.36     60.82 o 
   8   2   3      604.80      722.30     41.37 o 
   9   2   3    19543.63    19570.32    196.51 o 
  10   2   3     9357.17     9771.19    151.89 o 
  11   2   3    18252.37    17307.21    243.93 o 
  12   2   3     2436.74     2534.91    144.65 o 
  13   2   3      473.77      378.07     46.02 o 
  14   2   3     5837.27     5799.59    142.91 o 
  15   2   3     3342.43     3094.07    156.46 o 
  16   2   3     1595.36     1618.19    109.16 o 
  17   2   3     1908.77     1931.23    117.84 o 
  18   2   3     2882.05     2900.16    192.22 o 
  19   2   3    12435.08    12606.89    310.61 o 
  20   2   3      450.82      434.58     83.79 o 
  21   2   3     3887.41     3532.18    177.96 o 
  22   2   3     1424.02     1453.03    118.11 o 
  23   2   3       67.10       73.08     55.01 o 
  24   2   3      143.75      153.66     75.08 o 
  25   2   3       47.81      121.66     63.47 o 
  26   2   3      443.53      279.71    158.03 o 
  27   2   3      799.79      878.55    114.27 o 
  28   2   3       69.16      240.80     84.47 o 
  29   2   3     1978.19     2075.63    247.88 o 
  30   2   3       82.46      302.17     85.10 o 
  31   2   3      894.26      899.77    115.98 o 
  32   2   3      589.01      708.51    111.43 o 
  33   2   3     1592.76     1535.56    157.62 o 
  34   2   3      620.69      815.85    161.44 o 
  35   2   3      310.43      515.25    150.32 o 
  36   2   3      601.52      699.86    117.85 o 
  37   2   3      713.99      792.64    127.15 o 
  38   2   3       37.99       88.41     76.31 o 
  39   2   3      942.88      784.20    130.53 o 
  40   2   3      189.66       71.30     79.97 o 
   0   3   3     1758.88     1984.63    121.20 o 
   1   3   3     7740.12     7612.22    248.86 o 
   2   3   3     4498.32     4818.43    196.09 o 
   3   3   3     3609.24     2977.42    102.25 o 
   4   3   3     2463.44     2557.35     55.91 o 
   5   3   3    12837.46    12429.02    146.43 o 
   6   3   3      885.46      826.73     37.80 o 
   7   3   3     2956.88     2829.55     70.03 o 
   8   3   3       27.49       59.20     19.91 o 
   9   3   3     2253.57     2152.51     64.61 o 
  10   3   3     3825.05     4156.03     85.45 o 
  11   3   3     3343.45     3232.98     85.24 o 
  12   3   3     1714.04     1868.63     76.42 o 
  13   3   3     2734.22     2826.86    143.72 o 
  14   3   3       42.05       54.53     50.99 o 
  15   3   3     3513.12     3419.59    131.83 o 
  16   3   3     1915.76     1979.04    118.00 o 
  17   3   3     1388.68     1528.50     78.08 o 
  18   3   3     3258.27     3076.38    116.47 o 
  19   3   3     3781.92     3564.33    121.62 o 
  20   3   3       64.81       49.14     53.01 o 
  21   3   3     4321.44     4293.27    138.99 o 
  22   3   3      362.32      395.25     79.48 o 
  23   3   3     3616.92     3275.03    178.33 o 
  24   3   3        0.81       95.83     61.49 o 
  25   3   3     3775.75     3720.05    300.42 o 
  26   3   3      501.82      508.72     89.82 o 
  27   3   3     3538.65     3292.91    189.22 o 
  28   3   3      689.94      851.24    115.16 o 
  29   3   3     2571.48     2475.63    271.48 o 
  30   3   3      326.55      360.73     85.68 o 
  31   3   3     1575.63     1440.71    146.13 o 
  32   3   3      187.29      328.95     98.18 o 
  33   3   3     1225.28     1251.87    140.96 o 
  34   3   3       44.09      153.87     78.49 o 
  35   3   3      719.37      803.92    271.64 o 
  36   3   3       23.04      159.81    143.65 o 
  37   3   3      126.64      240.58     92.09 o 
  38   3   3       75.82      204.29     89.72 o 
  39   3   3      113.88      155.88     82.00 o 
   1   4   3     4299.91     4125.41    111.38 o 
   2   4   3     6721.08     6944.05    253.32 o 
   3   4   3      850.12     1028.50     74.63 o 
   4   4   3     3319.07     3393.55    224.67 o 
   5   4   3     2822.70     2639.54    256.50 o 
   6   4   3     7421.12     7069.53    231.08 o 
   7   4   3     3017.66     2935.82    104.72 o 
   8   4   3     5782.98     5790.85    121.56 o 
   9   4   3    10484.31    10465.15    334.45 o 
  10   4   3     4632.94     4778.11     90.27 o 
  11   4   3    16708.45    16472.86    250.28 o 
  12   4   3     8618.98     8669.55    230.77 o 
  13   4   3     1438.94     1313.42     59.22 o 
  14   4   3     3761.84     3942.98    115.21 o 
  15   4   3     3803.71     3554.79    110.81 o 
  16   4   3     4723.77     4491.69    124.40 o 
  17   4   3     1386.18     1255.67     76.00 o 
  18   4   3     3047.74     3292.67    117.66 o 
  19   4   3     4175.17     4077.60    125.47 o 
  20   4   3      183.82      176.56     37.23 o 
  21   4   3     1442.27     1270.90     73.77 o 
  22   4   3     1841.53     1687.75    115.70 o 
  23   4   3      371.34      328.53     44.41 o 
  24   4   3      445.74      462.70     52.12 o 
  25   4   3      236.52      186.12     38.32 o 
  26   4   3      699.18      639.87     98.84 o 
  27   4   3      171.19      247.06     78.50 o 
  28   4   3       26.31       42.32     54.62 o 
  29   4   3       61.21      145.50     68.23 o 
  30   4   3      438.81      482.32    140.40 o 
  31   4   3      259.95      368.09     90.96 o 
  32   4   3     1774.47     1478.30    292.59 o 
  33   4   3      278.53      382.26    133.94 o 
  34   4   3      467.87      469.43    100.23 o 
  35   4   3      771.73      726.37    123.80 o 
  36   4   3      191.91      319.89    218.94 o 
  37   4   3     1376.58     1587.49    166.14 o 
  38   4   3      257.23      272.12     92.74 o 
  39   4   3      269.43      383.90    190.33 o 
   1   5   3     3714.99     3152.07    131.27 o 
   2   5   3     9919.16     9694.71    168.76 o 
   3   5   3     1268.58     1237.01    119.51 o 
   4   5   3     4123.01     3888.01    142.00 o 
   5   5   3     3031.48     2996.09    101.39 o 
   6   5   3     2004.65     1919.33    105.23 o 
   7   5   3     4828.98     4705.46    244.29 o 
   8   5   3     5740.40     5704.02    157.93 o 
   9   5   3     1255.80     1248.74     52.31 o 
  10   5   3     2517.82     2559.84     83.16 o 
  11   5   3      414.28      421.73     46.54 o 
  12   5   3      937.13      923.18     56.36 o 
  13   5   3      799.46      663.86     52.66 o 
  14   5   3      482.90      545.86     47.51 o 
  15   5   3      525.31      519.32     61.76 o 
  16   5   3     1969.20     1935.35     89.09 o 
  17   5   3     2114.79     2191.39     97.68 o 
  18   5   3     6806.47     6847.23    154.10 o 
  19   5   3      609.03      639.39     53.96 o 
  20   5   3     1749.16     1773.10    133.42 o 
  21   5   3      935.60      951.93     67.06 o 
  22   5   3     1303.26     1205.00     69.95 o 
  23   5   3     1261.34     1353.84     78.23 o 
  24   5   3      252.61      104.82     58.41 o 
  25   5   3      216.55      200.81    112.60 o 
  26   5   3     3545.35     3302.16    194.95 o 
  27   5   3     1326.99     1480.21    228.81 o 
  28   5   3     4042.29     3694.47    210.57 o 
  29   5   3      508.84      387.23     87.81 o 
  30   5   3      425.53      548.79    100.57 o 
  31   5   3      735.48      729.30    174.23 o 
  32   5   3      934.65      868.03    118.84 o 
  33   5   3      298.19      183.68    134.10 o 
  34   5   3       78.27       99.41     70.96 o 
  35   5   3      140.62      286.77    108.46 o 
  36   5   3     1114.02     1369.18    237.40 o 
  37   5   3       20.61      297.82    137.81 o 
  38   5   3       85.09      701.02    183.57 o 
   1   6   3     7374.28     6736.35    220.71 o 
   2   6   3     2615.53     2660.44    135.72 o 
   3   6   3      919.69      941.00     82.78 o 
   4   6   3     1114.95     1096.38     53.25 o 
   5   6   3      377.36      396.58     47.97 o 
   6   6   3     3518.80     3384.24    142.70 o 
   7   6   3     1619.71     1622.80     82.13 o 
   8   6   3     2530.04     2577.60    270.41 o 
   9   6   3     5273.25     5310.26    158.10 o 
  10   6   3     6199.20     5780.04    168.09 o 
  11   6   3     6302.87     6451.08    231.29 o 
  12   6   3     7199.92     6716.11    379.82 o 
  13   6   3      134.97      146.45     43.57 o 
  14   6   3     2146.14     2025.50    115.68 o 
  15   6   3      448.15      493.61     67.31 o 
  16   6   3     3398.74     3646.63    271.64 o 
  17   6   3     2740.45     2974.41    256.72 o 
  18   6   3     1600.28     1992.30    221.18 o 
  19   6   3     1850.56     1838.15    209.90 o 
  20   6   3     1145.08     1178.84    174.24 o 
  21   6   3     1597.13     2019.82    227.75 o 
  22   6   3      378.42      264.47     96.52 o 
  23   6   3      235.69      198.23    105.64 o 
  24   6   3      196.75      255.06    107.20 o 
  25   6   3       10.53      -76.64     95.54 o 
  26   6   3      478.80      432.61    144.15 o 
  27   6   3      593.99      807.76    169.87 o 
  28   6   3      501.01      582.21    160.52 o 
  29   6   3     1033.63     1084.27    193.08 o 
  30   6   3      127.12      475.64    150.11 o 
  31   6   3      638.56      689.29    167.44 o 
  32   6   3      200.27      402.71    142.08 o 
  33   6   3      333.99      550.34    172.82 o 
  34   6   3      464.01      608.17    175.69 o 
  35   6   3       84.97      175.03    141.76 o 
  36   6   3      794.82     1049.01    215.40 o 
  37   6   3      248.19      127.10    133.19 o 
   0   7   3     4446.65     4035.99    188.87 o 
   1   7   3      625.58      552.16    111.00 o 
   2   7   3     4923.00     4674.86    199.48 o 
   3   7   3     5185.75     5011.24    206.42 o 
   4   7   3     1479.91     1503.57    115.10 o 
   5   7   3     5917.28     5768.22    220.10 o 
   6   7   3     2039.72     2019.05     83.76 o 
   7   7   3     3522.84     3553.29    156.69 o 
   8   7   3     1601.83     1519.89     83.33 o 
   9   7   3      847.95      869.34     68.19 o 
  10   7   3     2426.10     2377.01    159.24 o 
  11   7   3      376.06      265.00     49.30 o 
  12   7   3      835.74      764.66     76.19 o 
  13   7   3     4551.72     4533.37    173.78 o 
  14   7   3      178.28      159.37     66.53 o 
  15   7   3     3342.84     3279.41    148.29 o 
  16   7   3      199.89      311.41     80.41 o 
  17   7   3      538.50      766.90    149.32 o 
  18   7   3     3191.57     3294.78    275.74 o 
  19   7   3     1150.79     1338.10    187.06 o 
  20   7   3      722.90      559.52    145.42 o 
  21   7   3      126.35      408.48    137.31 o 
  22   7   3      935.09     1027.79    175.21 o 
  23   7   3     2234.84     2287.76    251.62 o 
  24   7   3      597.22      597.25    146.11 o 
  25   7   3     2373.32     2459.25    260.42 o 
  26   7   3     1752.96     1855.34    241.31 o 
  27   7   3      850.03      847.53    176.13 o 
  28   7   3     1371.05     1448.53    231.63 o 
  29   7   3      138.47      429.55    148.61 o 
  30   7   3     1002.09      800.53    174.26 o 
  31   7   3      153.61      349.22    155.37 o 
  32   7   3      325.42      287.08    148.53 o 
  33   7   3      456.39      474.95    153.05 o 
  34   7   3       60.21      121.80    125.47 o 
  35   7   3      721.28      760.68    185.10 o 
  36   7   3       88.40      410.22    160.87 o 
   1   8   3     1659.65     1540.60     92.43 o 
   2   8   3     2743.79     2649.70    165.65 o 
   3   8   3      159.07      267.99     68.07 o 
   4   8   3      942.26      943.85     99.82 o 
   5   8   3      447.64      379.79     70.24 o 
   6   8   3     3746.47     3823.81    197.05 o 
   7   8   3     1358.57     1226.73    112.48 o 
   9   8   3     3414.29     3169.41    170.43 o 
  10   8   3     3969.09     4027.24    212.59 o 
  11   8   3     3906.11     3840.34    164.62 o 
  12   8   3     2561.65     2545.74    135.04 o 
  13   8   3     1077.52      989.45     91.50 o 
  14   8   3     1739.20     1830.26    198.38 o 
  15   8   3     1081.96     1009.89     87.70 o 
  16   8   3     1887.86     1903.33    118.22 o 
  17   8   3       83.16       68.92     58.22 o 
  18   8   3     1177.09     1262.67    176.42 o 
  19   8   3       36.95      273.04    125.65 o 
  20   8   3     1394.30     1524.17    204.34 o 
  21   8   3     1106.89     1111.15    186.52 o 
  22   8   3     2016.76     2047.05    246.92 o 
  23   8   3      257.74      235.88    121.85 o 
  24   8   3      320.82      215.74    111.78 o 
  25   8   3        0.08       -8.24     98.81 o 
  26   8   3      203.81      313.26    125.17 o 
  27   8   3      343.88      442.94    114.60 o 
  28   8   3       78.14      308.27    167.32 o 
  29   8   3       76.65       87.28     99.04 o 
  30   8   3      488.89      504.20    160.76 o 
  31   8   3      190.09      202.83    144.75 o 
  32   8   3      656.50      759.73    186.52 o 
  33   8   3      171.04      220.95    141.25 o 
  34   8   3      361.28      676.72    191.59 o 
  35   8   3      565.75     1326.99    237.04 o 
   0   9   3     6282.85     6306.79    278.03 o 
   1   9   3     3242.20     2926.09    134.29 o 
   2   9   3     2458.94     2247.48    119.23 o 
   3   9   3     3007.17     2972.81    190.36 o 
   4   9   3     1365.15     1347.60    130.43 o 
   5   9   3     2528.37     2620.42    176.50 o 
   6   9   3      851.57      818.96    103.11 o 
   7   9   3     1489.10     1438.13    135.65 o 
  10   9   3      884.86     1068.80    118.27 o 
  11   9   3     1255.11     1148.99     97.58 o 
  12   9   3      803.78      677.96     75.56 o 
  13   9   3      354.22      258.63     52.07 o 
  14   9   3      135.09       39.73     35.33 o 
  15   9   3      691.23      702.37     77.90 o 
  16   9   3      323.66      373.27     84.44 o 
  17   9   3     2377.10     2201.42    314.47 o 
  18   9   3     1761.03     1752.02    185.41 o 
  19   9   3      787.43      875.28    175.47 o 
  20   9   3     1900.80     2058.25    250.83 o 
  21   9   3      388.01      554.17    156.76 o 
  22   9   3     1503.29     1980.65    262.30 o 
  23   9   3     1974.84     2071.56    259.00 o 
  24   9   3      649.54      411.24    127.32 o 
  25   9   3      698.75      585.91    144.99 o 
  26   9   3      692.11     1006.11    198.38 o 
  27   9   3      929.18      783.11    170.78 o 
  28   9   3      873.73      805.34    182.12 o 
  29   9   3      412.05      683.86    165.32 o 
  30   9   3      219.33      319.47    143.75 o 
  31   9   3      315.61      204.59    136.27 o 
  32   9   3      240.95      474.58    167.93 o 
  33   9   3      128.71      208.83    117.63 o 
  34   9   3       60.49      234.84    145.36 o 
   1  10   3     1518.82     1618.25    108.21 o 
   2  10   3     1647.51     1712.02    113.50 o 
   3  10   3      286.02      314.28     91.50 o 
   4  10   3      838.26      971.92     90.06 o 
   5  10   3     1425.95     1240.63    132.73 o 
   6  10   3      637.37      465.32     86.90 o 
   7  10   3     1916.78     1812.40    159.12 o 
   8  10   3      761.18      745.22    112.21 o 
  11  10   3     1411.51     1412.66    107.97 o 
  12  10   3      424.05      457.35     67.67 o 
  13  10   3     1191.47     1304.26    105.03 o 
  14  10   3     3037.30     2903.38    148.81 o 
  15  10   3     1587.06     1623.17    112.89 o 
  16  10   3      247.60      192.91     53.86 o 
  17  10   3      604.75      616.07    138.99 o 
  18  10   3      731.43      861.94    184.17 o 
  19  10   3     2765.98     2812.34    281.64 o 
  20  10   3      203.60      416.50    153.20 o 
  21  10   3      738.14      877.29    175.55 o 
  22  10   3      641.68     1003.39    191.91 o 
  23  10   3       46.39      435.29    154.56 o 
  24  10   3       94.79      388.56    150.97 o 
  25  10   3      554.77      260.84    127.47 o 
  26  10   3       69.82        9.31    114.80 o 
  27  10   3      848.26      802.55    189.09 o 
  28  10   3      129.09      204.77    112.52 o 
  29  10   3      287.23      335.41    140.46 o 
  30  10   3       96.94      192.04    134.38 o 
  31  10   3      165.77      227.35    131.76 o 
  32  10   3      195.41      291.61    171.47 o 
   0  11   3      809.38      819.87    128.39 o 
   1  11   3     1842.11     1680.10    119.14 o 
   2  11   3     1288.76     1342.02    109.88 o 
   3  11   3     3447.18     3341.70    211.53 o 
   4  11   3      557.02      722.03     85.56 o 
   5  11   3     2171.10     2232.22    137.41 o 
   6  11   3     1179.98     1115.73    139.08 o 
   7  11   3      111.06       77.27     57.43 o 
   8  11   3        1.54        5.48     51.90 o 
  10  11   3      294.52      445.03    124.28 o 
  11  11   3     1764.36     1664.96    121.10 o 
  12  11   3      586.38      625.72    145.17 o 
  13  11   3     2001.20     1929.42    126.58 o 
  14  11   3      236.68      195.93     65.87 o 
  15  11   3     1800.15     1992.76    236.74 o 
  16  11   3      252.70      410.45    133.13 o 
  17  11   3      665.65      797.04    167.56 o 
  18  11   3      233.36      351.77    129.92 o 
  19  11   3     1149.68     1069.94    183.92 o 
  20  11   3      231.36      497.77    157.49 o 
  21  11   3      118.38      208.94    126.42 o 
  22  11   3      143.00      105.58    135.57 o 
  23  11   3     1202.95     1473.70    221.37 o 
  24  11   3      574.15      603.97    167.92 o 
  25  11   3     1072.96     1118.18    210.12 o 
  26  11   3       15.83      -12.94    106.48 o 
  27  11   3      755.64      500.62    153.35 o 
  28  11   3      413.69      425.78    165.57 o 
  29  11   3      138.06      232.08    130.44 o 
  30  11   3       47.59     -141.03    141.03 o 
   1  12   3     1235.38     1327.23    111.99 o 
   2  12   3      115.34      112.95     48.61 o 
   3  12   3      368.62      380.26     73.40 o 
   4  12   3      707.24      794.42     91.26 o 
   5  12   3     1341.61     1183.39    109.71 o 
   6  12   3     1124.38     1150.30    110.14 o 
   7  12   3      168.02      255.89     63.23 o 
   8  12   3      508.19      369.18     87.06 o 
  10  12   3      369.33      358.10    118.06 o 
  11  12   3     1521.81     1565.72    208.62 o 
  12  12   3     1078.97     1014.14    100.10 o 
  13  12   3      963.27      941.17    168.76 o 
  14  12   3     1121.86     1090.86    183.18 o 
  15  12   3      143.60      255.89    114.29 o 
  16  12   3      572.90      583.00    154.14 o 
  17  12   3      208.02      225.12    130.90 o 
  18  12   3      531.75      739.42    170.69 o 
  19  12   3      620.59      692.96    166.02 o 
  20  12   3      292.58      184.23    128.51 o 
  21  12   3      112.97      149.33    125.76 o 
  22  12   3       89.88      229.83    132.17 o 
  23  12   3       47.03       89.82    126.19 o 
  24  12   3      227.33      244.10    138.40 o 
  25  12   3      105.13       51.63    100.86 o 
  26  12   3       98.08       70.55    110.31 o 
  27  12   3      115.52       43.56    103.91 o 
  28  12   3      104.03       96.39    106.89 o 
   0  13   3     2459.35     2483.49    226.55 o 
   1  13   3       12.08       11.48     51.38 o 
   2  13   3     1902.11     1804.98    192.87 o 
   3  13   3      208.44      218.56     85.76 o 
   4  13   3      407.23      408.51    130.17 o 
   5  13   3      210.37      200.53     60.52 o 
   6  13   3      743.27      849.80     99.28 o 
   7  13   3      124.02      185.04     62.59 o 
   8  13   3      756.90      756.88    105.48 o 
   9  13   3      101.99      114.71    101.80 o 
  10  13   3     1458.47     1298.60    196.35 o 
  11  13   3       37.96      110.82     98.80 o 
  12  13   3      256.38      289.19    110.78 o 
  13  13   3       82.15      103.75     92.10 o 
  14  13   3      254.15       91.15     88.79 o 
  15  13   3      152.56       62.43     98.51 o 
  16  13   3      362.14      379.22    130.34 o 
  17  13   3       84.88      233.77    127.40 o 
  18  13   3      758.21     1284.91    212.69 o 
  19  13   3      150.54      177.57    131.18 o 
  20  13   3      492.64      592.22    164.74 o 
  21  13   3       10.81      -97.96    113.95 o 
  22  13   3      150.04      309.55    123.83 o 
  23  13   3       18.21      124.45    119.94 o 
  24  13   3      165.31       82.10     94.09 o 
  25  13   3      293.94      340.03    161.84 o 
   1  14   3      156.96      123.39     60.77 o 
   2  14   3      235.92      325.72     77.11 o 
   3  14   3      355.04      365.68    117.83 o 
   4  14   3       95.34      113.59     53.92 o 
   5  14   3       10.36       71.17    119.87 o 
   6  14   3      460.86      454.72     89.81 o 
   7  14   3      266.71      345.58     79.32 o 
   8  14   3     1228.30     1384.79    110.93 o 
   9  14   3      158.13      170.15     89.71 o 
  10  14   3      897.64      763.84    113.51 o 
  11  14   3      202.89      109.69     97.53 o 
  12  14   3      649.34      642.92    168.74 o 
  13  14   3      111.82      158.29    117.18 o 
  14  14   3      449.95      751.71    173.53 o 
  15  14   3      232.85      273.27    132.79 o 
  16  14   3      288.26      520.79    155.87 o 
  17  14   3      144.20      286.49    144.03 o 
  18  14   3      509.77      611.28    173.70 o 
  19  14   3      133.86      277.68    141.25 o 
  20  14   3      211.41      517.40    167.33 o 
  21  14   3       56.08      272.82    138.81 o 
  22  14   3      229.88      404.97    158.59 o 
   0  15   3      394.20      531.26    131.53 o 
   1  15   3      475.65      417.54     83.19 o 
   2  15   3       53.91      191.01    112.35 o 
   3  15   3      615.31      680.83    104.88 o 
   4  15   3      196.52      274.99    105.83 o 
   5  15   3      629.90      637.52    100.56 o 
   6  15   3       31.54       14.25     57.23 o 
   7  15   3      462.12      407.57     69.55 o 
   8  15   3      270.17      172.63     49.53 o 
   9  15   3       84.28        4.55    109.04 o 
  10  15   3      164.86      160.62    107.01 o 
  11  15   3      106.45       96.71     68.47 o 
  12  15   3       55.82      -56.91     62.01 o 
  13  15   3      418.03      369.34    136.78 o 
  14  15   3       25.32      109.43    123.43 o 
  15  15   3      464.96      409.35    147.83 o 
  16  15   3      155.42      269.85    135.29 o 
  17  15   3       99.75      -18.75     85.49 o 
  18  15   3       95.97      229.25    139.25 o 
   1  16   3      269.49      250.54     72.64 o 
   2  16   3       17.31      -66.63     66.63 o 
   3  16   3        2.68      433.81    300.28 o 
   4  16   3      221.27      301.65    131.74 o 
   5  16   3       66.27       46.11     62.07 o 
   6  16   3       32.48      166.14     78.64 o 
   7  16   3      313.23      408.02     95.33 o 
   8  16   3       39.87      100.81     75.86 o 
   9  16   3      791.29      869.66    125.95 o 
  10  16   3       39.60       11.38    128.40 o 
  11  16   3      261.82      375.53    133.27 o 
  12  16   3       45.28      337.20     98.04 o 
   0   0   4      761.18     1123.76     68.46 o 
   2   0   4     6765.30     7885.17    207.78 o 
   4   0   4     7623.43     7497.63    222.17 o 
   6   0   4    33691.58    35544.13    695.69 o 
   8   0   4     3816.30     3964.46    150.90 o 
  10   0   4     4537.90     4425.65    161.46 o 
  12   0   4      972.75     1011.07    121.59 o 
  14   0   4      135.35      215.56     72.55 o 
  16   0   4     3982.65     4207.25    246.71 o 
  18   0   4    11256.46    11732.17    435.04 o 
  20   0   4       13.15      -27.71     73.93 o 
  22   0   4     8149.98     7719.44    385.38 o 
  24   0   4     1775.76     2055.52    212.17 o 
  26   0   4     1171.97     1216.81    183.20 o 
  28   0   4     3202.48     3360.66    285.47 o 
  30   0   4      670.75      742.72    160.74 o 
  32   0   4     1570.57     1561.03    218.02 o 
  34   0   4      258.95      413.87    131.81 o 
  36   0   4      119.01      197.81    108.08 o 
  38   0   4      440.65      313.20    139.49 o 
   1   1   4     6776.04     6979.48    129.36 o 
   2   1   4     8744.25     9259.13    161.50 o 
   3   1   4      456.34      363.64     66.32 o 
   4   1   4     5772.79     5939.49    164.71 o 
   5   1   4    12680.15    13212.51    479.80 o 
   6   1   4     9987.90     9702.77    222.04 o 
   7   1   4     6566.49     6434.66    181.63 o 
   8   1   4      113.90      128.51     34.22 o 
   9   1   4     8287.32     8698.69    180.40 o 
  10   1   4     6188.29     6490.01    203.66 o 
  11   1   4     3372.88     3160.81    111.45 o 
  12   1   4     3909.41     3650.84    123.22 o 
  13   1   4      697.23      628.85     55.75 o 
  14   1   4       55.67       59.55     49.07 o 
  15   1   4      357.40      336.16     79.49 o 
  16   1   4     6419.97     6422.20    380.71 o 
  17   1   4      528.25      611.56    103.38 o 
  18   1   4      315.32      307.63     63.41 o 
  19   1   4      722.80      596.12     78.55 o 
  20   1   4      858.72      920.04     98.14 o 
  21   1   4     1295.28     1347.20    114.64 o 
  22   1   4     2168.40     2103.74    163.40 o 
  23   1   4      509.62      505.77     83.00 o 
  24   1   4      535.83      518.47     86.67 o 
  25   1   4      434.25      533.64     94.73 o 
  26   1   4      177.59      255.28     81.09 o 
  27   1   4       71.72      327.16     80.60 o 
  28   1   4     1991.34     1932.12    163.25 o 
  29   1   4     1973.81     1849.06    225.87 o 
  30   1   4     1830.82     1735.67    158.10 o 
  31   1   4       48.17      160.19     75.89 o 
  32   1   4       24.14      202.09    128.35 o 
  33   1   4       24.77      112.96     76.03 o 
  34   1   4      632.28      654.43    109.56 o 
  35   1   4      654.62      759.64    123.50 o 
  36   1   4      742.75      694.99    156.99 o 
  37   1   4       76.96      255.58     95.54 o 
  38   1   4      570.44      840.20    210.43 o 
   0   2   4     1098.24     1283.33    110.64 o 
   1   2   4      198.94      233.85     39.95 o 
   2   2   4      269.50      279.31     40.14 o 
   3   2   4     4821.22     4774.78    150.47 o 
   4   2   4     1109.24      911.25     69.34 o 
   5   2   4    22700.26    21759.10    521.02 o 
   6   2   4    14687.51    14649.81    249.20 o 
   7   2   4     1216.27     1298.83     67.21 o 
   8   2   4     1104.46      976.76     72.47 o 
   9   2   4     5640.59     5772.12    142.00 o 
  10   2   4      519.82      551.80     44.77 o 
  11   2   4     4105.74     4649.62    132.43 o 
  12   2   4     1499.93     1475.14     78.18 o 
  13   2   4     2675.29     2556.05    100.89 o 
  14   2   4      398.63      455.77     51.23 o 
  15   2   4     6854.31     7019.55    174.26 o 
  16   2   4      640.79      695.06     60.77 o 
  17   2   4     1804.17     1931.89     96.46 o 
  18   2   4      693.91      679.51     64.39 o 
  19   2   4     2912.33     3030.50    122.50 o 
  20   2   4      892.50      754.99     66.73 o 
  21   2   4       95.84      136.86     44.02 o 
  22   2   4      455.73      530.67    167.51 o 
  23   2   4     8687.34     8793.78    289.10 o 
  24   2   4      552.44      657.37     99.37 o 
  25   2   4      598.64      553.80     84.63 o 
  26   2   4       42.82       45.37     61.58 o 
  27   2   4     1324.49     1478.90    136.37 o 
  28   2   4      190.85      404.51     91.23 o 
  29   2   4      580.92      639.36    106.93 o 
  30   2   4      348.58      313.37     87.76 o 
  31   2   4      161.69      257.06     85.57 o 
  32   2   4      368.25      460.20    104.78 o 
  33   2   4     2174.43     2149.53    181.48 o 
  34   2   4       51.28      200.72     92.29 o 
  35   2   4      531.89      801.66    125.81 o 
  36   2   4       10.19       59.66     76.32 o 
  37   2   4       29.41      117.10     83.04 o 
  38   2   4       44.61      184.48    107.55 o 
   3   3   4       79.46       77.90     92.86 o 
   4   3   4     1781.63     1694.24    101.97 o 
   5   3   4     3008.58     3006.73    101.99 o 
   6   3   4     1852.25     1745.27     61.96 o 
   7   3   4     6240.54     6332.05    120.47 o 
   8   3   4     2668.49     2705.64     91.68 o 
   9   3   4       17.77       22.96     26.78 o 
  10   3   4      855.90      894.12     58.63 o 
  11   3   4    13591.79    13200.72    197.54 o 
  12   3   4      495.70      496.98     69.65 o 
  13   3   4     1273.50     1130.86     68.75 o 
  14   3   4      562.07      483.11     50.95 o 
  15   3   4     4663.47     4784.14    185.47 o 
  16   3   4      448.69      398.35     50.79 o 
  17   3   4     1997.96     1958.74     97.40 o 
  18   3   4      313.90      353.38     87.22 o 
  19   3   4     1781.50     1929.25     99.71 o 
  20   3   4      677.30      731.98     68.50 o 
  21   3   4     2152.35     2108.24    106.31 o 
  22   3   4      218.32      235.01     66.94 o 
  23   3   4      991.08      947.54     77.06 o 
  24   3   4      869.89      798.40     74.48 o 
  25   3   4        4.16       85.70     38.59 o 
  26   3   4      138.90      137.44     52.11 o 
  27   3   4      130.74      210.82     78.69 o 
  28   3   4      100.40      157.56     65.04 o 
  29   3   4     2665.37     2549.38    179.41 o 
  30   3   4      375.44      386.75     89.44 o 
  31   3   4      519.75      602.95    108.87 o 
  32   3   4     1108.20     1138.60    145.29 o 
  33   3   4       88.37      159.65     77.73 o 
  34   3   4       83.86       90.93     71.62 o 
  35   3   4     2044.86     2163.04    199.67 o 
  36   3   4      143.02      205.34     90.65 o 
  37   3   4      366.98      316.20     99.49 o 
  38   3   4      119.57      135.42     84.13 o 
   1   4   4      641.60      522.29     60.81 o 
   2   4   4     2715.78     2732.14    100.10 o 
   3   4   4     2083.76     1889.87    117.56 o 
   4   4   4      603.31      586.92     35.01 o 
   5   4   4     2747.26     2758.61     99.54 o 
   6   4   4     3268.07     3072.53    124.38 o 
   7   4   4     2623.73     2615.33     99.65 o 
   8   4   4     1164.21     1258.74     72.06 o 
   9   4   4      200.49      205.80     31.78 o 
  10   4   4     1221.36     1318.59     64.00 o 
  11   4   4      530.40      589.01     43.86 o 
  12   4   4      979.13     1041.95     56.19 o 
  13   4   4      862.54      818.85     53.16 o 
  14   4   4      281.54      322.26     42.51 o 
  15   4   4      372.05      379.70     46.50 o 
  16   4   4     3142.32     3114.25    114.60 o 
  17   4   4     1466.97     1587.93     89.08 o 
  18   4   4     7340.31     7271.31    229.63 o 
  19   4   4     1907.27     1948.32    101.29 o 
  20   4   4      208.03      287.17     47.72 o 
  21   4   4     1001.41     1060.31     76.27 o 
  22   4   4     1660.02     1559.04     93.32 o 
  23   4   4     1154.81     1208.33     83.68 o 
  24   4   4       81.64       59.28     40.79 o 
  25   4   4      422.54      366.84     51.18 o 
  26   4   4     1186.34     1218.43    122.89 o 
  27   4   4      289.92      315.56     81.85 o 
  28   4   4     2333.09     2357.50    169.45 o 
  29   4   4      692.60      820.20    114.19 o 
  30   4   4      137.16      205.94     75.47 o 
  31   4   4      384.05      301.77     83.57 o 
  32   4   4      189.49      176.73     74.17 o 
  33   4   4      381.14      616.07    108.89 o 
  34   4   4      171.49      114.50     70.70 o 
  35   4   4       80.01      173.39     81.96 o 
  36   4   4      474.12      425.65    101.29 o 
  37   4   4       28.11       89.70     96.16 o 
   1   5   4      851.27      860.14     39.61 o 
   2   5   4    12019.36    11634.86    160.62 o 
   3   5   4     1790.14     1791.57     66.21 o 
   4   5   4       80.66      120.35     64.42 o 
   5   5   4      169.79      254.66     41.79 o 
   6   5   4     5988.73     6278.54    167.56 o 
   7   5   4      110.86      110.66     21.95 o 
   8   5   4     1926.82     1797.64     60.41 o 
   9   5   4     4056.15     3946.66    116.23 o 
  10   5   4     2785.81     2816.01     99.63 o 
  11   5   4     1605.55     1536.58     79.33 o 
  12   5   4     9421.54     9002.91    179.39 o 
  13   5   4     1210.62     1149.10     69.65 o 
  14   5   4      211.30      268.46     35.35 o 
  15   5   4     1395.25     1426.33     69.87 o 
  16   5   4     3712.87     3728.66    121.14 o 
  17   5   4      403.17      481.07     53.05 o 
  18   5   4      984.93     1110.14     99.58 o 
  19   5   4     2157.30     2187.69     96.87 o 
  20   5   4       64.52      108.60     36.42 o 
  21   5   4      222.95      278.11     47.77 o 
  22   5   4     2525.92     2701.48    112.89 o 
  23   5   4      453.14      474.16     55.29 o 
  24   5   4       14.75       37.14     53.32 o 
  25   5   4      755.10      705.56     93.18 o 
  26   5   4      254.27      223.03     69.03 o 
  27   5   4      850.69      824.16    112.83 o 
  28   5   4      325.17      256.09     76.89 o 
  29   5   4       90.92      189.94     72.01 o 
  30   5   4     1839.44     1817.73    153.98 o 
  31   5   4     1052.23     1005.03    130.51 o 
  32   5   4      204.66      180.31     70.78 o 
  33   5   4      199.85      206.39     74.68 o 
  34   5   4      678.82      607.77    115.12 o 
  35   5   4      163.67      387.13    166.24 o 
  36   5   4       84.46      113.97    109.66 o 
   0   6   4      191.50      175.49     44.02 o 
   1   6   4      198.85      180.20     41.53 o 
   2   6   4     2312.44     2168.32    135.45 o 
   3   6   4     3247.63     3113.64     80.12 o 
   4   6   4     1308.96     1285.68     66.99 o 
   5   6   4     1199.21     1299.97     71.42 o 
   6   6   4     3814.21     3695.61    124.21 o 
   7   6   4     2798.43     2540.30    109.11 o 
   8   6   4       99.09       57.49     64.79 o 
   9   6   4      745.25      621.05     60.32 o 
  10   6   4      416.63      397.80     82.21 o 
  11   6   4      413.62      487.28     91.24 o 
  12   6   4      117.81      123.94     45.01 o 
  13   6   4     2013.15     1815.38    123.13 o 
  14   6   4      798.10      852.95     60.82 o 
  15   6   4     1904.13     1803.98     86.39 o 
  16   6   4      311.03      367.38     55.03 o 
  17   6   4      562.17      500.22     66.90 o 
  18   6   4     3625.46     3673.11    164.40 o 
  19   6   4      862.40      739.88     83.70 o 
  20   6   4      613.35      515.05     75.78 o 
  21   6   4     1615.91     1441.73    118.24 o 
  22   6   4     2509.35     2731.16    158.50 o 
  23   6   4     1085.70     1157.40    110.08 o 
  24   6   4      356.45      324.20     71.75 o 
  25   6   4     1598.20     1485.89    130.29 o 
  26   6   4      181.88      156.71     67.19 o 
  27   6   4      123.94      171.64     63.74 o 
  28   6   4      925.38      991.05    119.43 o 
  29   6   4      111.06       71.89     96.10 o 
  30   6   4      301.29      227.94    116.39 o 
  31   6   4      704.52      979.96    198.86 o 
  32   6   4      488.00      666.66    174.99 o 
  33   6   4      441.32      304.59    145.30 o 
  34   6   4      117.03      305.63    139.11 o 
  35   6   4      524.69      703.39    193.43 o 
  36   6   4      157.61      222.98    139.44 o 
   1   7   4     6049.78     5521.12    228.69 o 
   2   7   4     1071.44      956.14     85.76 o 
   3   7   4       32.42       26.55     34.06 o 
   4   7   4     2464.05     2314.28    126.55 o 
   5   7   4       16.16       20.89     19.81 o 
   6   7   4      695.68      656.10     51.27 o 
   7   7   4      938.56      933.23     66.57 o 
   8   7   4      713.76      710.99     61.85 o 
   9   7   4     1423.44     1369.81     94.14 o 
  10   7   4     3509.22     3472.59    215.65 o 
  11   7   4     3946.56     3940.00    228.73 o 
  12   7   4     1141.45     1075.51     99.82 o 
  13   7   4      372.59      284.83     59.01 o 
  14   7   4     2899.10     3007.86    174.28 o 
  15   7   4      340.32      388.86     69.40 o 
  16   7   4      812.02      833.55     92.46 o 
  17   7   4      673.69      944.22    177.74 o 
  18   7   4      137.36       78.61     98.56 o 
  19   7   4      350.93      559.35    149.21 o 
  20   7   4     1406.03     1627.67    218.76 o 
  21   7   4     1085.48     1182.65    188.46 o 
  22   7   4        4.67      199.40    130.95 o 
  23   7   4      803.54      751.26    183.74 o 
  24   7   4     1318.46     1215.44    200.23 o 
  25   7   4      372.76      193.12    115.74 o 
  26   7   4      349.49      512.46    156.39 o 
  27   7   4      729.28      648.79    159.06 o 
  28   7   4      148.02      283.47    142.13 o 
  29   7   4     1619.53     1846.61    254.38 o 
  30   7   4      359.86      395.25    147.65 o 
  31   7   4      226.17      216.78    130.18 o 
  32   7   4      851.88      872.94    185.29 o 
  33   7   4       27.61       21.22    111.26 o 
  34   7   4       62.54      186.70    122.09 o 
  35   7   4      314.05      173.44    129.41 o 
   0   8   4      204.00      142.51     52.86 o 
   1   8   4      475.84      490.85     53.52 o 
   2   8   4     6033.68     5479.79    162.14 o 
   3   8   4      726.60      720.89     84.71 o 
   4   8   4     1449.50     1367.74    111.36 o 
   5   8   4     1168.88     1035.87     96.10 o 
   6   8   4      392.11      277.78     76.33 o 
   7   8   4     1721.77     1828.68    165.40 o 
   8   8   4     1757.26     1767.24    162.53 o 
   9   8   4       24.12       36.19     50.13 o 
  10   8   4       49.78      166.24     60.45 o 
  11   8   4      818.33      890.54    115.63 o 
  12   8   4     3273.47     3269.01    172.40 o 
  13   8   4     2157.26     2071.92    154.38 o 
  14   8   4      108.48      146.83     70.77 o 
  15   8   4       77.01      121.00     51.07 o 
  16   8   4     2180.17     2000.11    136.35 o 
  17   8   4      267.56      354.78     67.10 o 
  18   8   4      616.51      756.40    121.59 o 
  19   8   4     1486.11     1666.28    224.07 o 
  20   8   4     1115.63     1266.32    197.59 o 
  21   8   4      188.25      212.70    115.68 o 
  22   8   4       36.71      142.36    103.29 o 
  23   8   4     1637.40     2007.08    251.79 o 
  24   8   4      395.83      404.46    141.37 o 
  25   8   4      232.44       83.96    115.37 o 
  26   8   4     1987.79     1954.71    261.46 o 
  27   8   4      337.12      452.43    148.79 o 
  28   8   4      148.91      228.61    138.80 o 
  29   8   4      505.16      495.58    155.74 o 
  30   8   4      643.63      819.11    187.14 o 
  31   8   4       43.34      278.63    156.55 o 
  32   8   4       42.81      169.50    139.10 o 
  33   8   4      464.18      414.68    161.96 o 
   1   9   4      439.69      411.47     53.82 o 
   2   9   4     1251.94     1333.29     89.41 o 
   3   9   4     1768.84     1630.73     98.19 o 
   4   9   4     2729.17     2723.72    167.53 o 
   5   9   4     2076.15     2031.29    144.01 o 
   6   9   4      239.98      175.82     54.27 o 
   7   9   4      233.82      347.22     90.92 o 
   8   9   4     1459.36     1419.54    146.09 o 
   9   9   4      658.89      747.74    117.41 o 
  10   9   4      162.44      211.51     74.94 o 
  11   9   4     3709.20     3671.29    234.52 o 
  12   9   4     1412.53     1411.33    118.49 o 
  13   9   4     2005.70     1966.85    140.59 o 
  14   9   4     1999.76     1961.45    134.88 o 
  15   9   4      895.37      866.15     92.81 o 
  16   9   4       26.91       33.05     44.57 o 
  17   9   4      121.04      199.40     62.93 o 
  18   9   4      387.42      586.65    167.03 o 
  19   9   4     1764.00     1982.55    248.15 o 
  20   9   4     1339.47     1023.64    193.59 o 
  21   9   4      153.54      240.40    134.02 o 
  22   9   4     1611.56     1558.65    237.39 o 
  23   9   4      521.16      371.81    148.43 o 
  24   9   4      649.71      581.44    164.38 o 
  25   9   4      139.39      274.22    136.26 o 
  26   9   4      236.03      104.84    116.51 o 
  27   9   4      227.93      129.29    110.96 o 
  28   9   4      132.43       43.30    109.60 o 
  29   9   4      344.04      233.84    128.75 o 
  30   9   4      142.59      521.56    189.28 o 
  31   9   4      400.67      417.03    142.36 o 
  32   9   4      903.58     1068.61    219.32 o 
   0  10   4      200.00      164.60     66.70 o 
   1  10   4      138.62      146.26     41.88 o 
   2  10   4      207.61      171.49     44.20 o 
   3  10   4     5782.65     5497.03    189.20 o 
   4  10   4       89.49      132.71     44.35 o 
   5  10   4      248.19      150.00     55.02 o 
   6  10   4     1189.55     1162.58    125.18 o 
   8  10   4      705.51      631.06    114.41 o 
   9  10   4      188.25     5358.08    280.72 o 
  10  10   4      304.73      231.04     69.23 o 
  11  10   4      169.36      177.78     68.76 o 
  12  10   4      518.52      479.80     75.27 o 
  13  10   4      474.04      451.44    183.83 o 
  14  10   4      787.38      763.53     89.05 o 
  15  10   4     1606.41     1442.19    119.84 o 
  16  10   4      463.76      502.66     77.30 o 
  17  10   4      340.81      336.92     66.44 o 
  18  10   4     1033.76     1059.65    191.89 o 
  19  10   4      587.77      729.17    180.24 o 
  20  10   4      234.55      352.76    142.89 o 
  21  10   4     1493.66     1781.99    244.84 o 
  22  10   4      286.18      474.58    164.51 o 
  23  10   4       58.99      103.13    114.92 o 
  24  10   4        5.49       53.36    131.94 o 
  25  10   4     1133.81     1473.01    241.38 o 
  26  10   4      622.75      482.34    142.16 o 
  27  10   4      143.96      404.37    155.57 o 
  28  10   4      395.33      554.96    155.70 o 
  29  10   4      117.02     -101.95    137.54 o 
  30  10   4        8.36      154.49    124.79 o 
   1  11   4     1457.70     1445.38    105.85 o 
   2  11   4      424.16      497.63     75.68 o 
   3  11   4     1559.59     1520.42    182.35 o 
   4  11   4      235.47      198.00     67.42 o 
   5  11   4      303.96      238.10     76.57 o 
   6  11   4      336.56      408.68     81.72 o 
   9  11   4     3301.78     3388.96    238.32 o 
  10  11   4      423.45      397.20     92.57 o 
  11  11   4      384.00      381.73     73.50 o 
  12  11   4       85.89       26.75     81.95 o 
  13  11   4      357.74      490.72     86.63 o 
  14  11   4     1190.80     1060.36    108.17 o 
  15  11   4     1457.64     1630.48    233.41 o 
  16  11   4      105.07      114.86    105.22 o 
  17  11   4       78.23      203.81    112.58 o 
  18  11   4       35.20      194.94    113.73 o 
  19  11   4     2110.95     1919.84    267.10 o 
  20  11   4      324.32      428.90    162.04 o 
  21  11   4      142.15      260.28    133.99 o 
  22  11   4      148.15      324.12    136.61 o 
  23  11   4       91.45      206.31    129.97 o 
  24  11   4       34.60       80.92    103.98 o 
  25  11   4      494.07      449.74    156.35 o 
  26  11   4      362.99      400.57    154.41 o 
  27  11   4      732.74      493.68    151.23 o 
  28  11   4       22.76      -37.50    111.94 o 
   0  12   4      367.24      307.51     85.47 o 
   1  12   4       22.43       46.20     40.94 o 
   2  12   4     1524.61     1605.05    119.80 o 
   3  12   4      168.10      249.05     57.58 o 
   4  12   4       61.47       18.91     43.68 o 
   5  12   4      158.86      193.21     53.98 o 
   6  12   4      270.52      213.18     54.54 o 
   7  12   4      172.63      271.03     68.21 o 
   9  12   4      302.62      239.68     83.67 o 
  10  12   4     1292.79     1163.42    149.99 o 
  11  12   4      109.41      218.78     66.03 o 
  12  12   4     1055.25     1033.38    112.95 o 
  13  12   4      535.80      525.69    148.40 o 
  14  12   4      109.08      -67.78    110.80 o 
  15  12   4     1601.14     1446.31    220.00 o 
  16  12   4      267.03      403.68    148.87 o 
  17  12   4       50.48      314.43    140.29 o 
  18  12   4      161.31      120.43    123.86 o 
  19  12   4       45.30       36.20    111.78 o 
  20  12   4      571.95      735.13    187.79 o 
  21  12   4      305.28      466.27    173.25 o 
  22  12   4      276.41      339.67    163.46 o 
  23  12   4      490.19      674.34    194.73 o 
  24  12   4      683.23      617.70    198.75 o 
  25  12   4      935.39     1177.78    232.46 o 
  26  12   4      202.12      317.60    140.92 o 
   1  13   4      806.18      621.87    123.68 o 
   2  13   4       15.91       91.01     87.62 o 
   3  13   4      367.37      298.79     66.11 o 
   4  13   4     1469.82     1711.55    210.57 o 
   5  13   4      192.92      305.15    102.52 o 
   6  13   4      171.91      106.95     72.83 o 
   7  13   4      263.33      501.03    123.73 o 
   8  13   4     1493.34     1634.40    192.72 o 
   9  13   4      106.04      266.23     67.74 o 
  10  13   4      970.47     1075.11    203.58 o 
  11  13   4      338.01      317.16    142.52 o 
  12  13   4      171.82      259.40    115.94 o 
  13  13   4       11.79      137.84    124.49 o 
  14  13   4     2499.34     2211.84    276.95 o 
  15  13   4       74.82      247.40    140.53 o 
  16  13   4      152.56      209.87    123.27 o 
  17  13   4       65.76      108.32    109.67 o 
  18  13   4      287.12      305.68    134.32 o 
  19  13   4        9.29      270.18    145.35 o 
  20  13   4      546.78      610.35    177.55 o 
  21  13   4       64.47      101.68    121.90 o 
  22  13   4       19.83      181.94    125.96 o 
  23  13   4      138.48      264.74    134.39 o 
   1  14   4        7.28      -19.62     63.64 o 
   2  14   4      449.79      435.67    112.08 o 
   3  14   4      305.87      324.80     99.22 o 
   4  14   4      137.82      194.85     85.95 o 
   5  14   4      388.36      433.69    121.03 o 
   6  14   4      252.84      266.68    102.85 o 
   7  14   4      838.14      940.29    156.24 o 
   8  14   4      754.22      974.42    160.21 o 
   9  14   4      114.92      142.12     73.08 o 
  10  14   4      180.79      130.41    145.36 o 
  11  14   4      134.37      139.32    108.42 o 
  12  14   4      111.15       31.83     89.43 o 
  13  14   4      274.25      264.60    139.95 o 
  14  14   4       43.86      157.50    121.97 o 
  15  14   4      154.08       95.68    106.97 o 
  16  14   4      568.47      572.96    166.58 o 
  17  14   4       46.82      189.31    135.28 o 
  18  14   4      170.95      275.25    157.77 o 
  19  14   4      234.38      355.76    153.10 o 
   6  15   4       20.84       84.77     89.12 o 
   7  15   4       55.15      316.02    114.89 o 
   8  15   4      222.28      372.76     96.79 o 
   9  15   4     1454.27     1513.76    155.90 o 
  10  15   4      170.13      193.62     76.10 o 
  11  15   4       49.04        5.41     83.04 o 
  12  15   4       49.03      192.84    160.61 o 
  13  15   4      318.75      445.86    101.12 o 
  14  15   4       50.07       87.57    101.33 o 
   2   0   5     5464.43     5169.20    179.31 o 
   4   0   5     9272.54     9464.68    219.25 o 
   6   0   5    10088.53     9940.52    274.81 o 
   8   0   5     5617.72     5410.63    287.26 o 
  10   0   5     8540.42     8049.09    242.50 o 
  12   0   5     7468.00     7526.58    238.22 o 
  14   0   5    16251.07    15911.32    355.93 o 
  16   0   5     4483.94     4398.72    190.44 o 
  18   0   5     2348.85     1961.11    192.96 o 
  20   0   5     1523.64     1498.51    175.80 o 
  22   0   5      925.29      960.91    145.08 o 
  24   0   5     1101.40     1107.87    160.73 o 
  26   0   5      873.71      846.07    158.21 o 
  28   0   5      381.26      390.75    128.78 o 
  30   0   5      317.09      517.94    135.46 o 
  32   0   5      892.47      886.27    172.34 o 
  34   0   5      690.75      736.73    170.70 o 
  36   0   5      206.16      209.80    128.34 o 
   0   1   5     6706.98     6553.42    152.85 o 
   1   1   5     1670.88     1562.21     58.05 o 
   2   1   5     2946.96     3023.79     86.07 o 
   3   1   5     1822.83     1797.45     69.94 o 
   4   1   5     7504.04     7701.42    138.86 o 
   5   1   5     6748.58     7049.57    187.93 o 
   6   1   5    11956.68    12015.07    248.09 o 
   7   1   5      794.20      879.89     86.43 o 
   8   1   5     2454.38     2519.27     95.58 o 
   9   1   5      223.19      180.24     39.10 o 
  10   1   5     2243.20     2074.78     85.69 o 
  11   1   5     2221.09     2162.61    107.54 o 
  12   1   5      977.32      995.59     69.72 o 
  13   1   5     1459.30     1453.96     85.92 o 
  14   1   5      428.01      382.85     55.01 o 
  15   1   5     2463.83     2574.37    116.01 o 
  16   1   5     2333.74     2339.66    114.56 o 
  17   1   5     1480.58     1377.41     92.19 o 
  18   1   5     6062.89     5946.38    202.62 o 
  19   1   5      835.05     1113.38    139.44 o 
  20   1   5     4964.24     5218.34    175.24 o 
  21   1   5      679.92      714.51     74.89 o 
  22   1   5     2731.44     2659.05    131.04 o 
  23   1   5     2168.60     2213.50    123.34 o 
  24   1   5       66.47      123.86     54.86 o 
  25   1   5      776.06      802.92    104.30 o 
  26   1   5      153.04      244.20     78.77 o 
  27   1   5      895.29      825.03    112.96 o 
  28   1   5     2215.05     2112.13    167.98 o 
  29   1   5      276.88      352.97     90.52 o 
  30   1   5      780.43      854.33    118.92 o 
  31   1   5      326.02      398.44    146.41 o 
  32   1   5      890.79     1065.53    267.31 o 
  33   1   5      579.14      528.77    100.88 o 
  34   1   5      347.60      257.76     87.05 o 
  35   1   5      145.66      132.55     84.79 o 
  36   1   5       75.33       90.22    110.49 o 
   1   2   5     5342.13     5123.46    125.67 o 
   2   2   5      558.57      526.59     42.85 o 
   3   2   5     1970.97     1939.39    197.40 o 
   4   2   5     2892.82     2899.74    147.56 o 
   5   2   5     3826.60     3667.98    136.82 o 
   6   2   5     1240.86     1197.02     81.46 o 
   7   2   5     4402.19     4348.56    130.86 o 
   8   2   5       26.26       36.95     28.84 o 
   9   2   5    11530.89    11262.39    223.96 o 
  10   2   5     3647.93     3624.21    129.09 o 
  11   2   5     9341.66     8835.14    203.50 o 
  12   2   5     1774.89     1840.85     97.67 o 
  13   2   5     5495.08     5702.40    196.42 o 
  14   2   5     1960.97     1897.95    130.49 o 
  15   2   5     6671.02     6677.45    200.32 o 
  16   2   5     1302.22     1286.30     85.37 o 
  17   2   5      212.72      247.00     46.07 o 
  18   2   5     1462.49     1479.31    107.94 o 
  19   2   5     5324.14     5052.78    170.09 o 
  20   2   5      343.20      405.09    131.16 o 
  21   2   5     1169.63     1386.27     94.95 o 
  22   2   5      487.11      496.62     64.86 o 
  23   2   5      482.32      475.30     64.40 o 
  24   2   5      256.14      229.69     50.76 o 
  25   2   5       38.99       57.19     49.82 o 
  26   2   5      294.81      200.68     57.05 o 
  27   2   5      489.94      498.64     65.89 o 
  28   2   5       36.66        1.48     57.09 o 
  29   2   5     1038.41     1131.50    131.21 o 
  30   2   5       58.63      165.77     70.56 o 
  31   2   5      462.12      257.81     82.98 o 
  32   2   5       73.72      166.07     74.85 o 
  33   2   5      291.24      451.45    101.37 o 
  34   2   5      405.78      510.94    104.66 o 
  35   2   5      913.84     1021.15    133.67 o 
  36   2   5      570.52      597.14    115.68 o 
   0   3   5     1161.90     1273.96    152.85 o 
   1   3   5     3823.72     3537.92    242.50 o 
   2   3   5       63.32       50.73     47.84 o 
   3   3   5     6685.12     6390.88    394.28 o 
   4   3   5      542.09      624.23     75.86 o 
   5   3   5    12500.67    12879.69    264.97 o 
   6   3   5      449.85      447.51     48.79 o 
   7   3   5     3714.54     3627.74    119.75 o 
   8   3   5     3815.42     3908.83    125.02 o 
   9   3   5       48.23       65.38     33.21 o 
  10   3   5     3258.55     3338.34    117.47 o 
  11   3   5     1719.93     1842.47     81.22 o 
  12   3   5     1445.10     1594.09     76.47 o 
  13   3   5     2476.12     2502.22    111.12 o 
  14   3   5      312.30      337.46     49.78 o 
  15   3   5     4609.77     4675.92    150.44 o 
  16   3   5      301.42      341.91     52.51 o 
  17   3   5     2809.13     2755.91    119.73 o 
  18   3   5      375.38      449.15     63.06 o 
  19   3   5     2533.80     2438.39    118.24 o 
  20   3   5        0.47      111.22     66.35 o 
  21   3   5     1438.02     1511.97     95.88 o 
  22   3   5       83.77      167.70     74.41 o 
  23   3   5     3292.67     3111.97    138.39 o 
  24   3   5       33.99       -5.86     69.98 o 
  25   3   5      651.90      700.96     71.45 o 
  26   3   5      344.71      381.23     63.43 o 
  27   3   5     2465.36     2240.64    175.17 o 
  28   3   5      732.57      804.82    113.68 o 
  29   3   5     1007.09      943.22    121.25 o 
  30   3   5      167.88      117.73     86.60 o 
  31   3   5     1045.88     1401.89    144.93 o 
  32   3   5      120.70      122.22     77.96 o 
  33   3   5      666.02      858.27    120.96 o 
  34   3   5      174.31      309.60    100.96 o 
  35   3   5      159.94      307.24     92.15 o 
   1   4   5     3060.63     2847.18    209.35 o 
   2   4   5     3479.06     3475.44    172.25 o 
   3   4   5      440.76      411.49     47.88 o 
   4   4   5     6367.65     6060.82    131.52 o 
   5   4   5     3093.83     2884.95     90.97 o 
   6   4   5     4491.60     4299.74    162.37 o 
   7   4   5      697.58      723.99     60.18 o 
   8   4   5     2896.97     2993.88    102.86 o 
   9   4   5     2763.22     2648.70    102.27 o 
  10   4   5     1353.83     1372.99     75.38 o 
  11   4   5     6696.54     6702.78    162.12 o 
  12   4   5     2537.24     2740.08     96.79 o 
  13   4   5     4446.71     4527.25    124.58 o 
  14   4   5     2773.55     2913.64    135.23 o 
  15   4   5     7074.41     7166.69    198.76 o 
  16   4   5      883.03     1013.17     71.62 o 
  17   4   5      239.35      237.91     43.70 o 
  18   4   5       21.05       21.48     34.56 o 
  19   4   5      245.70      244.25     60.88 o 
  20   4   5      498.74      615.08     66.16 o 
  21   4   5      491.46      535.62     66.86 o 
  22   4   5     1810.66     1776.52    104.39 o 
  23   4   5      650.27      716.44     75.86 o 
  24   4   5     1402.02     1362.86     95.03 o 
  25   4   5       31.79       92.85     55.27 o 
  26   4   5      540.67      431.23     80.05 o 
  27   4   5      399.90      380.86     96.63 o 
  28   4   5       34.69       53.04     62.82 o 
  29   4   5      140.12      146.21    111.86 o 
  30   4   5      247.59      202.85     72.76 o 
  31   4   5      158.50      569.11    171.20 o 
  32   4   5      713.99      590.74    156.95 o 
  33   4   5      235.36      334.32    151.63 o 
  34   4   5      359.04      414.78    143.67 o 
  35   4   5      333.60      464.19    145.85 o 
   0   5   5      333.83      326.96     24.47 o 
   1   5   5     1969.07     1850.74     67.13 o 
   2   5   5     2076.15     1904.27     88.50 o 
   3   5   5     4469.46     4087.10    198.27 o 
   4   5   5      776.36      815.27     47.49 o 
   5   5   5     4368.27     3933.51    287.41 o 
   6   5   5     9860.96     9152.31    473.40 o 
   7   5   5      837.89      844.70     82.04 o 
   8   5   5     5628.75     5104.04    146.75 o 
   9   5   5      746.78      736.46     78.37 o 
  10   5   5     2694.41     2551.11    153.43 o 
  11   5   5      386.30      354.60     45.65 o 
  12   5   5     1514.53     1531.45     93.10 o 
  13   5   5      282.85      236.91     41.18 o 
  14   5   5       39.95       81.91     29.16 o 
  15   5   5       37.19       69.31     28.31 o 
  16   5   5     2146.75     2120.86     99.66 o 
  17   5   5       85.91      114.11     39.18 o 
  18   5   5     2647.17     2678.11    114.02 o 
  19   5   5      268.61      404.12     56.63 o 
  20   5   5      645.71      811.91     70.88 o 
  21   5   5      434.92      513.73     61.92 o 
  22   5   5     3405.79     3364.92    136.99 o 
  23   5   5      255.58      508.05    145.40 o 
  24   5   5      884.15      874.52    172.05 o 
  25   5   5     1233.53     1317.19    207.49 o 
  26   5   5      829.14      804.00    173.30 o 
  27   5   5      483.26      328.00    115.10 o 
  28   5   5     1925.08     1915.95    261.90 o 
  29   5   5      312.97      449.55    161.62 o 
  30   5   5      642.58      871.27    197.68 o 
  31   5   5      132.05       37.40    108.99 o 
  32   5   5      522.02      485.10    149.82 o 
  33   5   5      424.95      560.00    154.65 o 
  34   5   5       18.06      216.65    137.79 o 
   1   6   5     4487.75     3948.91    128.38 o 
   2   6   5     1559.98     1475.64     57.70 o 
   3   6   5     2968.04     3150.82    233.66 o 
   4   6   5      481.56      506.37    102.82 o 
   5   6   5      711.75      716.47    119.88 o 
   6   6   5     5951.31     6330.38    323.13 o 
   7   6   5      259.20      250.83     92.27 o 
   8   6   5     1038.17      936.00    124.12 o 
   9   6   5     1207.66     1126.49    149.29 o 
  10   6   5     3600.31     4070.44    260.06 o 
  11   6   5      910.28     1130.78    146.52 o 
  12   6   5     2976.86     3075.24    229.32 o 
  13   6   5       44.28      283.16     79.26 o 
  14   6   5     7915.19     8022.88    276.53 o 
  15   6   5      266.70      346.30     80.99 o 
  16   6   5     1968.54     1961.07    144.22 o 
  17   6   5     1308.70     1374.87    190.74 o 
  18   6   5      734.31      765.55    167.30 o 
  19   6   5     1318.01     1384.17    203.22 o 
  20   6   5     1168.25     1409.11    199.91 o 
  21   6   5      643.21     1023.24    188.24 o 
  22   6   5     1197.38     1660.85    230.17 o 
  23   6   5        9.47      164.20    115.17 o 
  24   6   5      299.51      336.25    128.91 o 
  25   6   5      251.54      297.35    125.19 o 
  26   6   5      334.80      302.41    137.93 o 
  27   6   5      867.48      911.70    185.37 o 
  28   6   5      101.58       76.48    107.87 o 
  29   6   5      173.57      275.31    128.65 o 
  30   6   5       79.85       18.37     94.90 o 
  31   6   5      149.86       28.15    101.56 o 
  32   6   5      111.69      182.82    138.10 o 
  33   6   5      190.64      176.73    131.19 o 
   0   7   5     2870.91     2905.50    136.18 o 
   1   7   5       45.03       28.06     20.45 o 
   2   7   5     3188.35     3236.47     92.50 o 
   3   7   5     1117.95     1164.14     67.53 o 
   4   7   5     1855.46     1962.57    196.55 o 
   5   7   5     1369.01     1260.84    157.44 o 
   6   7   5     1123.29     1292.78    158.27 o 
   7   7   5      609.07      771.99    127.76 o 
   8   7   5      953.84      837.52    126.93 o 
   9   7   5     1456.96     1282.01    152.17 o 
  10   7   5      115.01      115.46     71.11 o 
  11   7   5      751.75      807.85    127.17 o 
  12   7   5      152.19      268.81     86.10 o 
  13   7   5     3188.13     3024.44    177.74 o 
  14   7   5       22.96       51.74     54.67 o 
  15   7   5     2562.19     2788.98    171.46 o 
  16   7   5       22.75      -14.49     55.07 o 
  17   7   5      406.42      490.57     89.26 o 
  18   7   5      353.68      262.84    115.54 o 
  19   7   5      787.19      723.82    168.94 o 
  20   7   5     1167.45      994.17    187.91 o 
  21   7   5      309.01      379.09    137.14 o 
  22   7   5      393.29      711.75    171.52 o 
  23   7   5     2429.98     2178.55    277.30 o 
  24   7   5      973.87     1267.54    221.91 o 
  25   7   5     1375.80     1394.55    221.00 o 
  26   7   5      935.02      764.07    172.88 o 
  27   7   5      261.33      -18.88    125.64 o 
  28   7   5      906.12      871.95    185.44 o 
  29   7   5      138.03      293.46    142.17 o 
  30   7   5      133.03      143.48     99.34 o 
  31   7   5      257.40      230.46    134.58 o 
  32   7   5      144.79      -36.26    109.33 o 
   1   8   5     4341.40     4092.58    128.59 o 
   2   8   5      969.15      896.82     62.14 o 
   3   8   5     1197.12     1324.02    129.63 o 
   4   8   5     2479.25     2443.56    217.71 o 
   5   8   5      636.18      641.78    124.81 o 
   6   8   5     2196.57     2342.74    206.57 o 
   7   8   5      661.19      657.86    123.45 o 
   8   8   5      379.01      336.00     89.34 o 
   9   8   5      535.20      583.42    117.19 o 
  10   8   5      199.08      104.06     68.47 o 
  11   8   5     4269.31     4512.86    276.91 o 
  12   8   5      734.19      860.42    138.00 o 
  13   8   5     3460.41     3633.48    196.70 o 
  14   8   5     2257.90     2332.35    164.84 o 
  15   8   5     3202.08     3460.69    297.04 o 
  16   8   5      709.36      831.85    180.36 o 
  17   8   5      350.81      444.58    157.97 o 
  18   8   5       12.37       46.60     53.41 o 
  19   8   5       82.85      156.27    111.95 o 
  20   8   5      410.52      415.55    143.91 o 
  21   8   5      100.45      295.75    145.08 o 
  22   8   5     2117.09     2032.02    259.58 o 
  23   8   5      710.23     1147.63    215.76 o 
  24   8   5     1113.49     1219.17    219.20 o 
  25   8   5      449.02      472.13    159.90 o 
  26   8   5      202.85      226.06    124.76 o 
  27   8   5      181.12      236.10    142.45 o 
  28   8   5       58.21       71.96    100.65 o 
  29   8   5       82.61       22.94    115.63 o 
  30   8   5       67.46      -73.64    106.97 o 
  31   8   5       45.25      199.34    136.85 o 
   0   9   5     3035.78     2983.33    171.72 o 
   1   9   5      896.96      931.34    102.67 o 
   2   9   5     1612.32     1524.18    128.87 o 
   3   9   5     1637.55     1742.55    142.10 o 
   4   9   5      325.86      339.91     59.67 o 
   5   9   5      127.55      102.45     83.32 o 
   6   9   5     1233.42     1094.09    153.30 o 
   7   9   5     1156.19     1175.14    154.31 o 
   8   9   5      946.62      998.33    145.02 o 
   9   9   5      268.60      297.48    100.23 o 
  10   9   5      485.92      475.71    107.92 o 
  11   9   5       52.40       26.87     72.75 o 
  12   9   5     1061.67      971.55    142.53 o 
  13   9   5      383.35      298.51     70.27 o 
  14   9   5      138.00        9.00     97.79 o 
  15   9   5        2.54       61.12     79.50 o 
  16   9   5     2086.25     1911.02    149.46 o 
  17   9   5      241.20      390.47     78.84 o 
  18   9   5      720.60      812.97    103.69 o 
  19   9   5      936.71     1045.49    203.55 o 
  20   9   5      886.34     1032.19    201.33 o 
  21   9   5      799.52     1237.42    223.18 o 
  22   9   5     1049.45     1271.38    223.89 o 
  23   9   5      467.29      821.01    189.27 o 
  24   9   5      770.14      638.89    168.48 o 
  25   9   5      332.40      458.10    161.83 o 
  26   9   5      927.09     1060.49    215.60 o 
  27   9   5      714.03      552.63    141.77 o 
  28   9   5      381.39      409.39    142.92 o 
  29   9   5      719.85      743.65    189.94 o 
   3  10   5      141.30      120.38     58.61 o 
   4  10   5      501.89      551.16     92.77 o 
   5  10   5      517.58      622.62     77.68 o 
   6  10   5      667.77      531.80    118.53 o 
   7  10   5     1083.31     1271.89    161.73 o 
   8  10   5     1211.99     1115.86    149.37 o 
   9  10   5     1451.87     1835.34    190.48 o 
  10  10   5      182.75      261.66     97.94 o 
  11  10   5     1255.90     1526.67    171.52 o 
  12  10   5     1384.19     1175.39    123.77 o 
  13  10   5     2571.30     2573.23    176.27 o 
  14  10   5     1036.42      892.85    107.94 o 
  15  10   5     1397.96     1351.24    328.70 o 
  16  10   5       68.97       77.14     65.84 o 
  17  10   5      631.08      815.46    153.42 o 
  18  10   5      174.88      346.11    135.83 o 
  19  10   5      454.43      865.40    178.79 o 
  20  10   5      215.70      435.23    145.94 o 
  21  10   5      728.73     1027.89    210.38 o 
  22  10   5      238.78      425.03    150.61 o 
  23  10   5        6.69      250.90    150.35 o 
  24  10   5      218.68      388.60    157.53 o 
  25  10   5      293.95      467.95    162.18 o 
  26  10   5       64.77      198.01    157.24 o 
  27  10   5      330.56       89.63    126.41 o 
   6  11   5      181.97      190.14     80.80 o 
   7  11   5     1963.40     2005.14    207.21 o 
   8  11   5      247.18      480.88    121.06 o 
   9  11   5      757.81      869.61    140.56 o 
  10  11   5      183.10      111.49     80.16 o 
  11  11   5      470.25      334.24     98.68 o 
  12  11   5       12.75       -2.86     55.92 o 
  13  11   5      391.79      438.84     87.49 o 
  14  11   5      106.11      101.22    113.40 o 
  15  11   5      710.25      866.86    183.32 o 
  16  11   5      178.13      106.63    102.32 o 
  17  11   5      276.69      345.28    136.39 o 
  18  11   5      182.12      147.70    113.03 o 
  19  11   5      180.01      424.14    166.74 o 
  20  11   5      144.18       61.31    118.73 o 
  21  11   5      909.90     1100.86    220.37 o 
  22  11   5      444.32      605.79    181.75 o 
  23  11   5      394.82      864.08    204.05 o 
  24  11   5      121.57      252.17    168.13 o 
  25  11   5      884.40     1324.50    247.65 o 
   6  12   5     1017.68      905.81    144.07 o 
   7  12   5       93.69      135.25     87.49 o 
   8  12   5      225.45      224.69     99.16 o 
   9  12   5     1465.69     1403.05    176.11 o 
  10  12   5      266.87      367.76    110.58 o 
  11  12   5      325.44      178.37     67.27 o 
  12  12   5     1418.24     1247.68    124.82 o 
  13  12   5       30.48       82.20    116.76 o 
  14  12   5     1357.22     1433.37    223.97 o 
  15  12   5       65.69      146.39    116.37 o 
  16  12   5      762.91      673.36    162.21 o 
  17  12   5      131.90      125.55    109.83 o 
  18  12   5       74.56       84.89    109.27 o 
  19  12   5      337.58      403.40    141.98 o 
  20  12   5      176.26      311.07    147.93 o 
  21  12   5        6.32      147.96    124.91 o 
  22  12   5       81.30      141.57    122.47 o 
   6  13   5       66.85       73.56     69.48 o 
   7  13   5      151.09       34.77     78.75 o 
   8  13   5      704.70      796.27    143.40 o 
   9  13   5      394.76      512.46    121.90 o 
  11  13   5       16.55      -87.68    123.21 o 
  12  13   5      269.67      419.14    150.61 o 
  13  13   5       15.61      -85.15    101.92 o 
  14  13   5       50.90       64.86     98.51 o 
  15  13   5      242.83      250.89    123.91 o 
  16  13   5      313.83      617.68    171.47 o 
  17  13   5      115.25      234.12    137.45 o 
  18  13   5      222.35      376.58    155.36 o 
  19  13   5        9.50     -128.68    128.68 o 
  10  14   5      125.28      242.72    120.82 o 
  11  14   5      298.44      279.52    138.17 o 
  12  14   5      345.95      221.78    133.25 o 
  13  14   5      197.65      476.85    184.09 o 
  14  14   5      760.65     1191.98    229.70 o 
   0   0   6      792.41     1058.61    149.39 o 
   2   0   6     8157.63     7906.20    261.32 o 
   4   0   6     1539.38     1531.66    126.31 o 
   6   0   6     1414.55     1372.69    132.00 o 
   8   0   6     2385.97     2516.16    219.59 o 
  10   0   6     1181.20     1306.95    109.89 o 
  12   0   6     1490.32     1506.90    117.75 o 
  14   0   6        0.85      -34.99     45.57 o 
  16   0   6     5474.15     5097.88    217.88 o 
  18   0   6       39.86      105.79     55.05 o 
  20   0   6     4429.90     4107.07    204.55 o 
  22   0   6     1096.99     1007.15    113.97 o 
  24   0   6       83.47       85.11     56.67 o 
  26   0   6     3144.94     2997.12    234.49 o 
  28   0   6      610.90      483.99     91.35 o 
  30   0   6     4289.65     3548.21    496.89 o 
  32   0   6      189.05      275.65    125.69 o 
   1   1   6     1426.15     1426.42     84.37 o 
   2   1   6     1313.56     1138.90     75.49 o 
   3   1   6     1606.14     1765.86     79.78 o 
   4   1   6     3512.72     3462.28    131.58 o 
   5   1   6      183.30      180.58     33.09 o 
   6   1   6      704.17      680.21     73.33 o 
   7   1   6      294.74      226.26     53.29 o 
   8   1   6     5004.94     4756.74    143.06 o 
   9   1   6     2389.34     2393.93    134.90 o 
  10   1   6     2913.32     2726.59    115.93 o 
  11   1   6     1126.14     1165.80     73.51 o 
  12   1   6      125.12      121.70     51.38 o 
  13   1   6      128.68      145.94     36.27 o 
  14   1   6     1100.44     1080.63     83.08 o 
  15   1   6      532.22      558.92     56.74 o 
  16   1   6      110.54       40.85     42.96 o 
  17   1   6      517.51      459.46     54.00 o 
  18   1   6     1832.88     1905.12     98.12 o 
  19   1   6     2420.20     2432.44    113.58 o 
  20   1   6     1236.99     1279.04     86.12 o 
  21   1   6      120.97      117.74     45.90 o 
  22   1   6      785.43      769.20     81.70 o 
  23   1   6      114.05      153.49     53.88 o 
  24   1   6     1038.04     1162.67    111.06 o 
  25   1   6        5.67      107.65     51.93 o 
  26   1   6      497.59      542.68     76.14 o 
  27   1   6      581.05      622.22     81.63 o 
  28   1   6      143.71      211.75     63.32 o 
  29   1   6       71.61      135.52     54.96 o 
  30   1   6      166.11      188.82     76.57 o 
  31   1   6      201.60      449.29     97.73 o 
  32   1   6      987.28      845.57    124.43 o 
  33   1   6      160.92      150.34     71.75 o 
   0   2   6       20.14       18.66     60.53 o 
   1   2   6      303.04      221.20     68.66 o 
   2   2   6     2027.47     2074.85    196.29 o 
   3   2   6     5473.26     5515.38    184.16 o 
   4   2   6      733.58      751.37     75.36 o 
   5   2   6      178.81      188.98     66.32 o 
   6   2   6      756.87      787.21     80.99 o 
   7   2   6     6517.70     6028.72    157.71 o 
   8   2   6     1676.83     1715.73     87.89 o 
   9   2   6       32.49       24.15     31.87 o 
  10   2   6     1203.12     1134.56     73.10 o 
  11   2   6      857.59      753.78     61.47 o 
  12   2   6      472.26      386.65     46.96 o 
  13   2   6     1291.71     1185.80     74.72 o 
  14   2   6     1016.18      876.22     67.41 o 
  15   2   6     1315.68     1320.82     78.84 o 
  16   2   6       49.01       42.98     41.66 o 
  17   2   6      479.13      487.29     60.81 o 
  18   2   6     1281.21     1209.63    161.65 o 
  19   2   6     1071.47     1170.75     93.52 o 
  20   2   6      481.18      665.05     81.29 o 
  21   2   6     6244.44     6089.67    202.57 o 
  22   2   6     1021.76     1040.99     91.50 o 
  23   2   6       23.07       44.57     65.61 o 
  24   2   6      301.21      210.51     55.68 o 
  25   2   6     2622.32     2595.69    151.56 o 
  26   2   6      928.27      923.11     91.44 o 
  27   2   6       21.94      -33.14     46.11 o 
  28   2   6       65.41      195.80     77.11 o 
  29   2   6      174.63      264.56     85.98 o 
  30   2   6      719.71      783.33    138.37 o 
  31   2   6     1862.69     1718.18    240.58 o 
  32   2   6      141.94      288.95    123.43 o 
  33   2   6      358.02      446.95    137.87 o 
   1   3   6     2446.33     2709.71    158.63 o 
   2   3   6      183.34      281.88     69.03 o 
   3   3   6     3532.91     3363.38    267.53 o 
   4   3   6      884.92      991.91     89.48 o 
   5   3   6       92.51       53.88     51.53 o 
   6   3   6      344.91      307.49     41.65 o 
   7   3   6     1073.98     1031.02     66.47 o 
   8   3   6      308.12      316.46     44.26 o 
   9   3   6     5047.97     5002.63    139.67 o 
  10   3   6      453.54      479.39     51.76 o 
  11   3   6     2202.30     2221.98     97.34 o 
  12   3   6     2627.24     2514.11    103.72 o 
  13   3   6       29.20      139.54     55.79 o 
  14   3   6     1293.66     1190.73     82.67 o 
  15   3   6      528.73      510.98     58.07 o 
  16   3   6      591.91      710.28     68.09 o 
  17   3   6      954.70     1020.73     82.99 o 
  18   3   6      167.66       94.54     46.31 o 
  19   3   6     3984.20     3550.87    196.15 o 
  20   3   6       11.05       75.05     45.33 o 
  21   3   6      239.84      328.38     74.06 o 
  22   3   6      262.68      260.43     51.60 o 
  23   3   6       35.58       97.56     58.23 o 
  24   3   6      101.21       70.80     54.86 o 
  25   3   6      414.87      302.90     74.14 o 
  26   3   6      144.67      115.62    122.58 o 
  27   3   6     1269.18     1512.25    215.56 o 
  28   3   6       44.80      101.97    105.19 o 
  29   3   6       54.44      132.14    108.66 o 
  30   3   6      106.37      182.86    133.07 o 
  31   3   6      768.60      656.63    163.31 o 
  32   3   6      239.96      292.45    136.66 o 
   0   4   6     5670.72     5733.63    340.64 o 
   1   4   6     1373.06     1573.76    132.60 o 
   2   4   6     5847.72     5243.61    229.65 o 
   3   4   6     5785.30     5803.71    237.71 o 
   4   4   6       69.30      115.04     50.43 o 
   5   4   6      729.39      668.41     58.53 o 
   6   4   6      967.88      882.79     64.34 o 
   7   4   6     1727.77     1792.02     90.89 o 
   8   4   6      592.29      684.31     55.38 o 
   9   4   6      476.84      522.61     75.43 o 
  10   4   6     2240.00     2377.82    213.59 o 
  11   4   6     2323.68     2229.72    102.94 o 
  12   4   6      584.13      618.38     55.96 o 
  13   4   6      284.49      324.62     47.38 o 
  14   4   6      490.61      428.36     52.29 o 
  15   4   6      566.91      706.25    226.84 o 
  16   4   6     2609.91     2736.99    167.34 o 
  17   4   6     1939.13     1916.41    236.34 o 
  18   4   6      472.71      522.11    113.12 o 
  19   4   6      177.19      408.77     79.61 o 
  20   4   6     2346.88     2522.11    163.61 o 
  21   4   6     1740.90     1733.34    144.32 o 
  22   4   6      191.49      254.73     71.25 o 
  23   4   6      312.83      305.18     77.42 o 
  24   4   6       78.14      174.42    104.26 o 
  25   4   6      923.89      832.74    171.71 o 
  26   4   6      790.31      564.64    144.29 o 
  27   4   6      414.95      485.54    147.37 o 
  28   4   6      251.00       75.93     93.80 o 
  29   4   6      417.77      639.90    168.22 o 
  30   4   6      696.81      793.73    188.74 o 
  31   4   6     1005.22     1085.09    212.24 o 
  32   4   6       91.74      -53.15    121.72 o 
   1   5   6      600.52      614.52     86.70 o 
   2   5   6      364.73      278.76     70.98 o 
   3   5   6      312.44      330.88     61.44 o 
   4   5   6     3122.85     3290.25    184.51 o 
   5   5   6      383.62      450.34     82.92 o 
   6   5   6       38.24       75.60    104.44 o 
   7   5   6     1518.35     1283.06    168.03 o 
   8   5   6      125.89       44.94     73.12 o 
   9   5   6      207.53      269.20     94.58 o 
  10   5   6      543.26      633.96    128.49 o 
  11   5   6     2456.35     2502.70    226.56 o 
  12   5   6      473.89      435.52    121.49 o 
  13   5   6      241.92      295.87     71.57 o 
  14   5   6     2933.14     3174.04    335.60 o 
  15   5   6      138.13      197.96     54.30 o 
  16   5   6      380.04      318.45     72.52 o 
  17   5   6      446.96      507.38     88.76 o 
  18   5   6      551.37      617.50     89.34 o 
  19   5   6       74.36      178.03     63.63 o 
  20   5   6      682.52      724.48    103.54 o 
  21   5   6      453.66      670.00     93.68 o 
  22   5   6      359.61      519.09    147.04 o 
  23   5   6        0.49      112.60     93.07 o 
  24   5   6      961.11     1320.98    217.51 o 
  25   5   6       42.96      254.31    130.75 o 
  26   5   6      734.79      743.79    173.56 o 
  27   5   6      324.08      367.19    151.85 o 
  28   5   6      235.21      224.17    123.60 o 
  29   5   6      264.89      248.85    108.72 o 
  30   5   6       17.62      -90.83    100.98 o 
  31   5   6       34.33     -142.77    142.77 o 
   0   6   6      520.73      437.94    115.54 o 
   1   6   6     1140.32      855.17    113.15 o 
   2   6   6     4861.42     5040.95    229.97 o 
   3   6   6     1342.47     1433.77    131.02 o 
   4   6   6     1018.08     1221.42    120.69 o 
   5   6   6     1410.24     1477.31    171.99 o 
   6   6   6     1325.53     1479.36    180.77 o 
   7   6   6     1044.39      922.53    144.25 o 
   8   6   6      863.98      732.60    133.08 o 
   9   6   6      724.94      572.69    120.50 o 
  10   6   6     1289.94     1274.72    175.74 o 
  11   6   6      737.38      827.01    139.78 o 
  12   6   6      469.32      583.09    131.29 o 
  13   6   6     1449.71     1452.77    147.92 o 
  14   6   6       43.00       37.81    290.71 o 
  15   6   6      637.86      772.42    119.22 o 
  16   6   6     1554.74     1481.16    138.01 o 
  17   6   6     1223.44     1206.79    192.47 o 
  18   6   6      201.97      162.61     81.40 o 
  19   6   6      241.99      259.66    116.13 o 
  20   6   6     1814.95     2200.46    260.21 o 
  21   6   6      265.62      263.91    124.93 o 
  22   6   6      611.04      731.15    174.30 o 
  23   6   6      952.92     1189.18    217.89 o 
  24   6   6      759.26      822.02    190.15 o 
  25   6   6      504.08      476.90    161.25 o 
  26   6   6      611.81      762.25    185.31 o 
  27   6   6      104.24       54.33     92.43 o 
  28   6   6      160.48       97.00    115.50 o 
  29   6   6       97.57      275.27    132.67 o 
  30   6   6      633.61      643.24    175.74 o 
   1   7   6        5.12       20.34     57.43 o 
   2   7   6      829.15     1014.60    111.49 o 
   3   7   6      533.49      651.66    130.46 o 
   4   7   6       86.71      185.68     98.34 o 
   5   7   6     1185.23      957.00    155.99 o 
   6   7   6      454.06      432.11    106.76 o 
   7   7   6     1969.67     1791.35    193.65 o 
   8   7   6      950.90      890.23    149.98 o 
   9   7   6     2789.80     2845.69    246.68 o 
  10   7   6     1148.90     1195.20    162.54 o 
  11   7   6      980.03     1081.19    157.02 o 
  12   7   6      898.89      980.00    156.33 o 
  13   7   6      328.92      462.67    146.79 o 
  14   7   6      375.43      340.04     77.07 o 
  15   7   6      197.59      261.99     67.82 o 
  16   7   6      843.98      985.74    116.60 o 
  17   7   6      795.84      782.74    108.32 o 
  18   7   6      194.93      302.95    136.80 o 
  19   7   6      932.19     1132.79    199.71 o 
  20   7   6      640.62      862.54    188.74 o 
  21   7   6      547.87      824.35    185.91 o 
  22   7   6      368.15      547.32    154.22 o 
  23   7   6       59.05      126.96    116.57 o 
  24   7   6      140.98      115.96    107.66 o 
  25   7   6      325.87      418.67    143.49 o 
  26   7   6       61.17      426.45    158.49 o 
  27   7   6      576.46      361.08    147.38 o 
  28   7   6       89.23      -45.39    119.84 o 
  29   7   6      195.33      117.66    105.39 o 
   0   8   6     5287.79     5241.48    342.83 o 
   1   8   6      732.10      894.86    110.72 o 
   2   8   6        7.74      -89.95     89.95 o 
   3   8   6     1435.47     1514.26    194.83 o 
   4   8   6      165.51      240.55    106.93 o 
   5   8   6      130.35        0.32     82.24 o 
   6   8   6      968.23      906.42    149.75 o 
   7   8   6     2479.57     2712.73    242.94 o 
   8   8   6      713.34      459.47    109.25 o 
   9   8   6     2331.43     2331.47    227.00 o 
  10   8   6     2727.98     2492.45    229.74 o 
  11   8   6       22.73       41.17     73.75 o 
  12   8   6      338.28      359.38    107.69 o 
  13   8   6      400.22      384.79     87.62 o 
  14   8   6       10.74       31.78     61.01 o 
  15   8   6      888.80      959.48    116.93 o 
  16   8   6      228.13      321.33     81.35 o 
  17   8   6      440.84      605.74    178.54 o 
  18   8   6     1052.28      735.79    166.06 o 
  19   8   6      558.69      468.18    144.38 o 
  20   8   6      362.19      118.38     99.90 o 
  21   8   6      278.93      333.11    137.69 o 
  22   8   6      715.30     1076.12    206.89 o 
  23   8   6       27.73       94.51    142.30 o 
  24   8   6      821.52      919.54    211.20 o 
  25   8   6      687.94      830.20    206.79 o 
  26   8   6       34.95      160.93    141.88 o 
  27   8   6       24.84      249.27    145.65 o 
   1   9   6      765.65      746.69    146.38 o 
   2   9   6      524.92      561.05    129.79 o 
   3   9   6      133.52      145.29     84.52 o 
   4   9   6      448.38      487.44    125.70 o 
   5   9   6      108.73      145.78     88.49 o 
   6   9   6      651.13      673.25    141.90 o 
   7   9   6      186.70      226.57     91.06 o 
   8   9   6      274.03      190.38     93.22 o 
   9   9   6     1162.94      978.42    156.30 o 
  10   9   6      534.56      436.00    115.40 o 
  11   9   6      169.95       95.67     68.81 o 
  12   9   6     1506.29     1662.63    196.88 o 
  13   9   6      443.57      459.78     94.28 o 
  14   9   6     2395.18     1969.51    160.36 o 
  15   9   6      294.72      324.40    151.11 o 
  16   9   6     1412.24     1490.75    141.53 o 
  17   9   6      638.84      739.02    112.02 o 
  18   9   6       16.73      211.52     83.31 o 
  19   9   6       93.18      222.67    145.81 o 
  20   9   6      168.20      435.25    153.19 o 
  21   9   6      684.48      731.72    189.10 o 
  22   9   6      506.14      574.47    167.88 o 
  23   9   6       59.71      135.64    109.93 o 
  24   9   6      701.88      718.04    189.04 o 
  25   9   6       22.33      131.27    143.94 o 
   1  10   6     1516.97     1386.47    190.81 o 
   2  10   6       69.99      124.93     84.78 o 
   3  10   6      135.45       73.49     78.94 o 
   4  10   6       36.16       97.96     88.65 o 
   5  10   6     1907.54     2020.35    220.18 o 
   6  10   6       28.10       67.88     86.79 o 
   7  10   6      266.53      179.09     88.12 o 
   8  10   6      875.71      882.67    149.54 o 
   9  10   6      514.95      500.19    118.07 o 
  10  10   6     1080.30     1006.72    160.28 o 
  11  10   6     1066.74     1143.12    174.29 o 
  12  10   6      328.61      112.00     90.18 o 
  13  10   6      160.77      162.54     71.27 o 
  14  10   6       45.14       40.34     90.47 o 
  15  10   6       13.65       48.72     65.72 o 
  16  10   6      788.67      816.80    118.89 o 
  17  10   6     2117.02     1985.77    268.59 o 
  18  10   6      154.67      368.35    155.53 o 
  19  10   6      106.25      418.32    159.99 o 
  20  10   6      310.24      119.43    104.62 o 
  21  10   6       47.74      223.21    145.31 o 
  22  10   6       38.71      147.24    142.58 o 
  23  10   6      925.81      894.36    207.79 o 
   2  11   6      116.42       91.32     83.78 o 
   3  11   6       60.86      129.34     84.46 o 
   4  11   6      278.84      412.25    118.50 o 
   5  11   6       31.69       75.87     83.19 o 
   6  11   6      287.16      360.35    114.47 o 
   7  11   6      918.45     1138.72    175.82 o 
   8  11   6       64.24       73.71     71.07 o 
   9  11   6       68.31       30.07     72.69 o 
  10  11   6       16.60      150.56    109.69 o 
  11  11   6      809.54      804.85    143.18 o 
  12  11   6       65.92        2.33     59.53 o 
  13  11   6       16.05       29.91     75.69 o 
  14  11   6       42.78       26.09    145.85 o 
  15  11   6       40.47     -139.85    139.85 o 
  16  11   6       26.83       58.72    101.47 o 
  17  11   6     1615.65     1638.86    252.24 o 
  18  11   6      117.75       59.25    108.92 o 
  19  11   6      176.94      145.94    125.20 o 
  20  11   6       11.52        5.86     93.04 o 
   2  12   6      229.60      339.54    123.24 o 
   3  12   6      103.70      105.04    101.91 o 
   4  12   6      794.90      814.21    157.04 o 
   5  12   6      261.85      295.70    115.73 o 
   6  12   6       93.00      159.72     71.03 o 
   7  12   6      130.49       67.19     79.36 o 
   8  12   6       20.07       56.63     74.04 o 
   9  12   6      451.72      499.96    129.28 o 
  10  12   6     1396.17     1671.80    205.49 o 
  11  12   6      344.64      573.38    162.11 o 
  12  12   6       63.06     -147.78    147.78 o 
  13  12   6      224.59      163.90    113.33 o 
  14  12   6      105.84      -17.37    107.53 o 
  15  12   6      121.75       63.69    114.66 o 
  16  12   6      179.26      198.75    125.57 o 
  17  12   6      277.54      455.86    162.35 o 
   3  13   6        4.49      -68.25     88.76 o 
   4  13   6      142.85      213.07     75.93 o 
   5  13   6      180.59       60.25     77.78 o 
   6  13   6     1081.53     1072.37    170.08 o 
   7  13   6      139.90      162.21    100.07 o 
   8  13   6        1.17       76.66     96.63 o 
   9  13   6       39.91       88.45     90.53 o 
  11  13   6       77.65       69.43    118.07 o 
  12  13   6      400.22      438.67    154.34 o 
   3  14   6      120.29      130.26    102.88 o 
   2   0   7      570.13      537.07    179.11 o 
   4   0   7     3881.77     4113.66    216.93 o 
   6   0   7      467.46      411.52    111.96 o 
   8   0   7      997.12     1079.41    152.07 o 
  10   0   7      947.71      945.08    102.25 o 
  12   0   7      808.13     1001.94    139.02 o 
  14   0   7     6773.33     6334.30    259.14 o 
  16   0   7      560.10      450.05     85.92 o 
  18   0   7      679.39      624.14    146.05 o 
  20   0   7     1589.91     1544.82    134.20 o 
  22   0   7      536.05      345.73     82.23 o 
  24   0   7     3852.51     3276.63    332.18 o 
  26   0   7      487.04      405.80     89.85 o 
  28   0   7      224.56      420.96     91.47 o 
   0   1   7     6134.56     5603.39    247.51 o 
   1   1   7     1351.82     1530.82    112.23 o 
   2   1   7     3050.72     2945.49    159.78 o 
   3   1   7     1039.38     1100.39    100.91 o 
   4   1   7     1693.65     1764.37    168.82 o 
   5   1   7     1226.38     1332.65    138.07 o 
   6   1   7      962.17      985.43     91.52 o 
   7   1   7     1382.09     1278.17    104.14 o 
   8   1   7      327.47      433.28     62.38 o 
   9   1   7      186.56      182.42     46.92 o 
  10   1   7      560.54      581.99     57.00 o 
  11   1   7      429.07      514.28     56.22 o 
  12   1   7      300.31      314.32     49.56 o 
  13   1   7      728.22      763.10     70.30 o 
  14   1   7       69.89       31.04     40.48 o 
  15   1   7      210.15      260.23     48.93 o 
  16   1   7      858.91     1015.40     79.84 o 
  17   1   7      153.00      152.13     48.11 o 
  18   1   7      710.08      814.86     70.45 o 
  19   1   7      571.70      518.29     62.54 o 
  20   1   7     1838.92     1845.76    116.66 o 
  21   1   7      525.64      555.20     64.95 o 
  22   1   7      332.28      304.75     53.79 o 
  23   1   7      616.63      560.16     68.52 o 
  24   1   7     1209.72     1132.15     88.34 o 
  25   1   7      322.25      413.07     75.73 o 
  26   1   7     1059.82     1150.02    125.64 o 
  27   1   7      396.81      418.16     76.81 o 
  28   1   7      531.73      376.05     67.17 o 
  29   1   7       51.62       27.64     56.22 o 
   1   2   7      653.67      764.37     94.61 o 
   2   2   7       48.84       38.48     79.97 o 
   3   2   7     2119.08     2204.94    129.12 o 
   4   2   7      478.60      469.62     69.03 o 
   5   2   7      197.69      247.68     59.01 o 
   6   2   7       38.89      108.34     52.12 o 
   7   2   7     1818.67     1754.35     93.60 o 
   8   2   7      930.04      934.74     75.03 o 
   9   2   7     1616.63     1633.07     92.60 o 
  10   2   7      295.51      323.24     66.62 o 
  11   2   7       76.51      124.63     75.27 o 
  12   2   7     1428.37     1425.68     88.70 o 
  13   2   7     1499.73     1666.74     94.41 o 
  14   2   7      870.35      919.54     76.25 o 
  15   2   7     2992.64     3118.86    128.42 o 
  16   2   7      422.26      574.67     62.92 o 
  17   2   7     1855.69     1739.51    124.00 o 
  18   2   7      163.38      236.70     92.87 o 
  19   2   7      779.33      632.75     78.28 o 
  20   2   7      540.35      568.22     79.61 o 
  21   2   7       30.71       31.00     47.43 o 
  22   2   7      207.99      188.56     79.86 o 
  23   2   7      345.89      302.61     65.75 o 
  24   2   7      137.13      181.27     63.21 o 
  25   2   7     1145.59      969.77     94.54 o 
  26   2   7       44.16       98.33     60.26 o 
  27   2   7     1598.02     1455.78    153.16 o 
  28   2   7      212.21      202.71     83.49 o 
  29   2   7      607.17      460.06     96.83 o 
   0   3   7     1049.10     1216.93    176.28 o 
   1   3   7     3491.92     3384.55    197.86 o 
   2   3   7      324.19      371.28     86.31 o 
   3   3   7     2085.59     2093.84    158.31 o 
   4   3   7       11.78       14.03     61.03 o 
   5   3   7     1936.54     1938.51    126.10 o 
   6   3   7       73.53      206.85     63.22 o 
   7   3   7     3411.38     3286.32    214.63 o 
   8   3   7      823.38     1025.61     98.33 o 
   9   3   7      733.52      836.98     89.48 o 
  10   3   7     2504.25     2512.43    138.17 o 
  11   3   7      900.72      825.31     90.23 o 
  12   3   7     1047.61      902.00    107.07 o 
  13   3   7      300.71      326.63     61.81 o 
  14   3   7       70.75      146.25     58.22 o 
  15   3   7      422.24      465.67     73.68 o 
  16   3   7      320.49      259.63     62.01 o 
  17   3   7      420.57      445.87     73.23 o 
  18   3   7       22.34       32.36     51.16 o 
  19   3   7      626.19      669.00     82.69 o 
  20   3   7       41.36       70.24     52.51 o 
  21   3   7     1797.33     1938.59    154.36 o 
  22   3   7      224.64      492.30    135.86 o 
  23   3   7      909.82     1047.26    120.93 o 
  24   3   7      104.87      147.56     76.79 o 
  25   3   7     1369.03     1345.24    209.99 o 
  26   3   7       18.31       31.50     82.90 o 
  27   3   7      723.31      751.67    171.82 o 
  28   3   7      128.27        7.50     99.44 o 
  29   3   7      619.97      688.92    164.33 o 
   1   4   7       42.41       64.64     56.51 o 
   2   4   7      244.53      250.68     73.81 o 
   3   4   7      730.59      771.84    103.88 o 
   4   4   7     1920.14     1995.17    157.76 o 
   5   4   7      106.42      163.66    147.19 o 
   6   4   7      898.16      917.40    120.93 o 
   7   4   7      458.82      495.40     93.68 o 
   8   4   7      367.27      424.19     83.50 o 
   9   4   7      694.40      679.36     99.99 o 
  10   4   7      213.66      161.29     76.91 o 
  11   4   7      720.41      756.61     87.19 o 
  12   4   7      232.75      259.07     57.60 o 
  13   4   7     2334.30     2567.65    144.75 o 
  14   4   7     2314.26     2320.45    138.39 o 
  15   4   7     1230.60     1136.04    106.05 o 
  16   4   7      387.00      540.38     85.63 o 
  17   4   7      309.10      327.08     78.28 o 
  18   4   7      254.40      383.33     79.45 o 
  19   4   7      198.61      288.04     80.09 o 
  20   4   7      227.91      184.52     71.83 o 
  21   4   7      496.22      506.50     91.39 o 
  22   4   7      238.74      289.35     79.83 o 
  23   4   7      247.11      318.32    138.86 o 
  24   4   7     1461.75     1418.78    229.39 o 
  25   4   7      350.84      343.41    133.93 o 
  26   4   7      322.75      380.03    153.24 o 
  27   4   7      473.77      379.28    151.18 o 
  28   4   7       43.16      -83.61    110.90 o 
   0   5   7     3808.44     3276.50    283.12 o 
   1   5   7      945.87     1074.38    124.08 o 
   2   5   7     1959.41     2023.54    160.22 o 
   3   5   7      219.56      229.33    170.81 o 
   4   5   7     1954.00     1970.63    160.81 o 
   5   5   7      846.68      834.83    111.79 o 
   6   5   7      251.77      223.90     76.91 o 
   7   5   7      140.28      157.84     65.64 o 
   8   5   7     1208.82     1221.63    131.13 o 
   9   5   7      266.69      339.47     81.67 o 
  10   5   7     1857.40     1826.61    153.49 o 
  11   5   7       80.22       71.41     59.48 o 
  12   5   7      660.98      643.70    103.38 o 
  13   5   7      534.06      517.48    130.65 o 
  14   5   7       10.24      154.11    164.39 o 
  15   5   7      616.56      830.89    167.38 o 
  16   5   7       55.31       62.62     77.22 o 
  17   5   7      424.99      276.38    111.01 o 
  18   5   7      209.83      215.72     70.65 o 
  19   5   7       83.22      121.98     75.43 o 
  20   5   7     1810.88     1832.32    154.73 o 
  21   5   7      392.89      704.27    174.59 o 
  22   5   7      369.82      579.85    145.28 o 
  23   5   7      188.00      334.84    171.51 o 
  24   5   7      998.34      911.36    195.14 o 
  25   5   7      743.53      918.30    209.52 o 
  26   5   7      756.88      827.77    194.65 o 
  27   5   7       79.10      176.04    119.16 o 
   1   6   7     2284.83     2199.00    168.67 o 
   2   6   7      604.42      624.02    106.82 o 
   3   6   7      497.42      439.15     92.80 o 
   4   6   7     1597.35     1490.04    146.46 o 
   5   6   7      432.41      458.37     91.64 o 
   6   6   7      172.84      256.02     77.80 o 
   7   6   7      659.77      693.48    105.17 o 
   8   6   7      586.96      612.72    101.97 o 
   9   6   7      631.44      579.12     95.81 o 
  10   6   7      227.79      312.15     83.51 o 
  11   6   7      981.85     1095.67    172.96 o 
  12   6   7     1085.50     1131.59    184.61 o 
  13   6   7      263.12      284.03     87.72 o 
  14   6   7     1013.46     1145.70    133.55 o 
  15   6   7      324.46      394.52     99.67 o 
  16   6   7      330.80      366.05    128.77 o 
  17   6   7      869.01      864.11    185.57 o 
  18   6   7      222.35      428.29    143.33 o 
  19   6   7      685.68      614.87    160.06 o 
  20   6   7      329.72      473.23    158.75 o 
  21   6   7      513.07      616.19    165.32 o 
  22   6   7       89.04      121.59    110.12 o 
  23   6   7      337.64      426.04    144.24 o 
  24   6   7      363.32      357.81    147.92 o 
  25   6   7       28.92      -11.43     96.50 o 
  26   6   7       64.88      204.54    126.68 o 
   0   7   7     3406.02     3867.34    318.09 o 
   1   7   7      986.69     1084.99    125.93 o 
   2   7   7      886.75     1007.29    120.56 o 
   3   7   7     1505.20     1574.88    143.80 o 
   4   7   7      649.30      762.11    109.72 o 
   5   7   7      392.43      365.22     82.99 o 
   6   7   7      332.07      432.23     93.82 o 
   7   7   7      873.62      869.21    112.37 o 
   8   7   7      264.81      396.01     94.21 o 
   9   7   7      339.29      167.21    103.46 o 
  10   7   7      314.92      295.78    114.35 o 
  11   7   7      798.86      878.32    154.78 o 
  12   7   7      302.30      368.01    129.53 o 
  13   7   7     1502.70     1444.32    146.46 o 
  14   7   7        2.10        1.61    156.72 o 
  15   7   7      732.07      747.06    112.34 o 
  16   7   7      222.36      275.87     84.81 o 
  17   7   7      803.89      904.44    179.46 o 
  18   7   7       86.74       12.07     86.27 o 
  19   7   7      117.12      186.25    121.30 o 
  20   7   7      646.46      715.61    175.62 o 
  21   7   7      325.15      453.53    136.29 o 
  22   7   7      358.32      406.43    162.93 o 
  23   7   7      199.95      367.80    140.76 o 
  24   7   7      114.37      254.12    135.20 o 
   1   8   7      280.70      241.26     81.27 o 
   2   8   7      628.53      527.51     94.15 o 
   3   8   7      233.12      174.03    206.49 o 
   4   8   7     1222.46     1076.43    173.68 o 
   5   8   7      253.78      235.53     70.92 o 
   6   8   7      859.71      718.29    107.88 o 
   7   8   7        1.60       19.74     86.02 o 
   8   8   7        0.75       -3.47     89.77 o 
   9   8   7      495.62      534.93    131.48 o 
  10   8   7      294.06      423.01    119.85 o 
  11   8   7      192.93      395.85    125.78 o 
  12   8   7     1600.15     1604.13    205.40 o 
  13   8   7      625.12      819.55    122.72 o 
  14   8   7     1117.25     1141.44    164.35 o 
  15   8   7      373.29      474.36     96.60 o 
  16   8   7     1844.65     2085.65    212.98 o 
  17   8   7      659.28      791.69    141.85 o 
  18   8   7      214.54      349.52    153.74 o 
  19   8   7      655.65      874.26    205.81 o 
  20   8   7       27.75      254.30    147.94 o 
  21   8   7       39.01       33.19    122.02 o 
  22   8   7       10.54       35.43    111.34 o 
   0   9   7     1261.68     1232.73    187.86 o 
   1   9   7     1194.88     1164.21    190.40 o 
   2   9   7      266.28      335.70     88.42 o 
   3   9   7      761.05      968.81    120.42 o 
   4   9   7       14.19      134.15     69.10 o 
   5   9   7      397.82      399.58     91.94 o 
   6   9   7      265.01      219.56    109.81 o 
   7   9   7      518.75      517.62    133.92 o 
   8   9   7      473.44      505.34    131.59 o 
   9   9   7      538.81      373.29    112.56 o 
  10   9   7     1355.99     1224.46    183.42 o 
  11   9   7       85.00      286.19    111.36 o 
  12   9   7      616.80      548.65    140.59 o 
  13   9   7      165.14      194.06     84.47 o 
  14   9   7      138.74      152.19     95.20 o 
  15   9   7       83.32      207.40     82.45 o 
  16   9   7      154.73      204.70     82.15 o 
  17   9   7       49.36      211.90     90.00 o 
  18   9   7      625.60      665.16    184.07 o 
  19   9   7       96.73      253.94    162.03 o 
  20   9   7      539.61      732.73    195.20 o 
   1  10   7      324.65      354.28     78.66 o 
   2  10   7      134.13      263.93     84.98 o 
   3  10   7       19.16      171.40     85.89 o 
   4  10   7      666.61      826.52    213.73 o 
   5  10   7      255.78      228.00    116.66 o 
   6  10   7      375.72      566.06    145.86 o 
   7  10   7     1259.33     1275.36    194.37 o 
   8  10   7       22.28       93.58     89.03 o 
   9  10   7      523.83      301.68    117.27 o 
  10  10   7      109.20      144.70    101.45 o 
  11  10   7     1013.55     1045.46    169.11 o 
  12  10   7      269.21      359.74     96.90 o 
  13  10   7      619.74      656.35    110.71 o 
  14  10   7      366.17      299.88    106.81 o 
  15  10   7      593.16      617.71    106.82 o 
  16  10   7      193.01      289.77     86.55 o 
  17  10   7      434.91      412.04    141.60 o 
   0  11   7      774.63      543.02    152.62 o 
   1  11   7      421.27      431.15     88.02 o 
   2  11   7      258.58      178.62     78.33 o 
   3  11   7      333.99      426.02     98.51 o 
   4  11   7      215.90      208.85    104.39 o 
   5  11   7     1111.64     1089.34    188.14 o 
   6  11   7       37.80      -28.47     84.36 o 
   7  11   7      298.33      466.96    143.98 o 
   8  11   7      180.89      165.49    106.30 o 
   9  11   7        4.30      161.69    105.44 o 
  10  11   7      121.43      213.75     97.15 o 
  11  11   7      145.03     -105.97    105.97 o 
  12  11   7       23.42      -12.18    120.49 o 
  13  11   7      306.13      394.92     93.70 o 
   1  12   7       28.52       73.49     73.28 o 
   2  12   7       66.60       12.78     84.20 o 
   3  12   7       82.65      148.63     78.19 o 
   4  12   7      295.02      324.09    127.68 o 
   5  12   7       22.15       86.16     96.69 o 
   6  12   7      554.36      389.27    119.06 o 
   7  12   7      793.10      988.22    176.03 o 
   8  12   7      209.44      173.72    113.39 o 
   0   0   8     5550.60     5613.12    376.39 o 
   2   0   8      594.10      495.74    103.38 o 
   4   0   8      991.23     1195.42    195.28 o 
   6   0   8     1880.84     1629.93    215.00 o 
   8   0   8      891.43      921.83    170.84 o 
  10   0   8     4351.27     4069.90    217.06 o 
  12   0   8     1628.33     1381.74    131.89 o 
  14   0   8      166.26      152.56     68.56 o 
  16   0   8      120.20       57.55     55.57 o 
  18   0   8      491.78      359.49    119.76 o 
  20   0   8      646.00      524.51    136.79 o 
  22   0   8     1226.21     1438.68    209.64 o 
  24   0   8      943.12      671.76    156.55 o 
   1   1   8      291.33      271.82     67.17 o 
   2   1   8      760.70      854.83     96.98 o 
   3   1   8       26.85      142.67     69.49 o 
   4   1   8        2.61      128.16     58.73 o 
   5   1   8       22.90       81.35     64.74 o 
   6   1   8     1319.97     1361.85    115.97 o 
   7   1   8     1243.40     1259.41    135.95 o 
   8   1   8     1037.65     1074.74    130.48 o 
   9   1   8       60.53       46.18     57.81 o 
  10   1   8      255.65      275.11     63.71 o 
  11   1   8      878.37     1003.04     98.81 o 
  12   1   8     2487.63     2429.15    145.86 o 
  13   1   8       57.70      200.96     57.70 o 
  14   1   8      188.24      231.36     60.00 o 
  15   1   8        9.01      115.80     63.43 o 
  16   1   8     2166.60     2380.56    147.21 o 
  17   1   8     1669.63     1698.47    127.18 o 
  18   1   8      494.00      627.58    122.08 o 
  19   1   8      198.33      220.63     61.73 o 
  20   1   8        1.61      -19.77     45.98 o 
  21   1   8      424.25      480.53     81.67 o 
  22   1   8     1159.62     1081.51    108.03 o 
  23   1   8       29.69      -30.92     51.87 o 
  24   1   8      348.82      320.04     79.51 o 
   0   2   8      421.12      478.61    141.11 o 
   1   2   8     1610.52     1823.56    162.79 o 
   2   2   8      176.07      231.86     82.67 o 
   3   2   8      423.03      522.37     82.27 o 
   4   2   8      197.28      241.53     73.19 o 
   5   2   8     2890.27     2938.83    160.90 o 
   6   2   8      169.11      238.50     77.70 o 
   7   2   8      587.91      559.63     81.80 o 
   8   2   8      184.33      175.24     65.57 o 
   9   2   8     1203.05     1129.19    130.75 o 
  10   2   8      778.08      675.11     86.26 o 
  11   2   8      445.82      510.69     76.16 o 
  12   2   8       17.32       84.66     73.23 o 
  13   2   8     1473.09     1503.85    119.12 o 
  14   2   8       61.29       84.59     66.90 o 
  15   2   8      675.42      716.28     89.25 o 
  16   2   8      798.99      856.91     97.91 o 
  17   2   8      808.77      851.88     93.88 o 
  18   2   8      120.80      195.57     64.83 o 
  19   2   8       35.36       52.49     47.31 o 
  20   2   8       12.44       78.03     52.07 o 
  21   2   8       71.37      165.26     60.54 o 
  22   2   8       76.56      105.98     74.20 o 
  23   2   8     1051.18      992.98    106.58 o 
  24   2   8      134.62       91.96     74.94 o 
   1   3   8      454.98      345.26     91.10 o 
   2   3   8       91.92      176.08    102.63 o 
   3   3   8       68.92       79.39     95.15 o 
   4   3   8      643.50      664.77    104.46 o 
   5   3   8      170.42      143.72    141.14 o 
   6   3   8      563.76      587.57     97.65 o 
   7   3   8     2640.97     2199.84    176.74 o 
   8   3   8      194.63      346.86     81.04 o 
   9   3   8       96.77      223.34     79.86 o 
  10   3   8      153.78      393.98     97.47 o 
  11   3   8     2114.59     1901.77    130.45 o 
  12   3   8      431.66      356.07     82.42 o 
  13   3   8     1124.64     1146.93    137.45 o 
  14   3   8     1950.37     1694.08    130.46 o 
  15   3   8      567.30      587.18     84.38 o 
  16   3   8       45.08      248.48     73.12 o 
  17   3   8     3965.32     3860.60    187.36 o 
  18   3   8      268.63      484.40     89.41 o 
  19   3   8      423.51      290.58     70.35 o 
  20   3   8       11.18       50.59     57.81 o 
  21   3   8      690.07      902.66    115.60 o 
  22   3   8      160.13       97.53     69.66 o 
  23   3   8       35.44       88.30     88.82 o 
   0   4   8     3048.86     3135.94    289.71 o 
   1   4   8      544.35      683.88    111.78 o 
   2   4   8      586.88      699.38    113.83 o 
   3   4   8       96.87      105.44    163.30 o 
   4   4   8      256.45      192.11     78.71 o 
   5   4   8     1339.14     1156.37    131.20 o 
   6   4   8      350.87      401.26     90.58 o 
   7   4   8       84.74       93.61     68.72 o 
   8   4   8      438.19      560.58     97.15 o 
   9   4   8      228.13      284.96    203.64 o 
  10   4   8     1486.96     1660.56    245.18 o 
  11   4   8      663.76      797.19    123.85 o 
  12   4   8     1193.76      954.20    158.11 o 
  13   4   8      178.13      158.00     76.38 o 
  14   4   8       17.28       25.19     61.02 o 
  15   4   8       23.32       94.58     57.50 o 
  16   4   8      261.08      308.66     75.79 o 
  17   4   8     1207.59     1133.23    109.35 o 
  18   4   8       91.39      329.23     75.29 o 
  19   4   8      103.02      155.99     63.49 o 
  20   4   8      211.14      312.40     88.81 o 
  21   4   8      260.57      360.35    147.68 o 
  22   4   8      411.61      489.32    110.21 o 
   1   5   8      372.61      444.85     96.67 o 
   2   5   8      391.26      267.88    130.81 o 
   3   5   8      687.85      624.87    111.12 o 
   4   5   8      174.06      218.44     88.88 o 
   5   5   8      138.76      215.36     83.52 o 
   6   5   8     1699.74     1690.84    154.75 o 
   7   5   8      129.23      265.18     91.22 o 
   8   5   8      744.34      911.68    124.01 o 
   9   5   8      841.23      851.22    124.25 o 
  10   5   8       88.72      196.01    116.08 o 
  11   5   8       26.39      219.55     87.92 o 
  12   5   8     1332.90     1341.45    121.86 o 
  13   5   8      738.86      697.17    117.65 o 
  14   5   8       67.30      135.30     75.94 o 
  15   5   8      410.74      343.16    155.64 o 
  16   5   8     1563.82     1408.72    159.59 o 
  17   5   8      153.11      304.90     88.28 o 
  18   5   8      596.22      570.30    262.38 o 
  19   5   8      211.83      254.67     77.45 o 
  20   5   8        3.59      -19.13     62.09 o 
  21   5   8       17.79      -27.69     72.78 o 
   0   6   8     1256.49     1489.73    212.57 o 
   1   6   8      116.29       95.21     64.90 o 
   2   6   8        7.26      -16.95     60.24 o 
   3   6   8     1266.76     1297.57    147.73 o 
   4   6   8      823.03      923.20    131.07 o 
   5   6   8      543.83      718.50    147.97 o 
   6   6   8      418.77      544.55    103.08 o 
   7   6   8     1404.81     1417.37    178.89 o 
   8   6   8       60.52      186.36     78.66 o 
   9   6   8      228.66      179.83     76.92 o 
  10   6   8      739.71      815.71    122.67 o 
  11   6   8       89.08      213.61     79.35 o 
  12   6   8      278.00      317.73     71.92 o 
  13   6   8       89.37      124.72     59.10 o 
  14   6   8       83.07      157.78     75.39 o 
  15   6   8      205.09      140.44     72.32 o 
  16   6   8      138.79      212.13    161.75 o 
  17   6   8      126.97       77.09     60.75 o 
  18   6   8      139.49      264.41     93.75 o 
  19   6   8        1.17      -62.21     63.66 o 
  20   6   8      158.42      175.89     77.55 o 
   1   7   8      173.67      158.23     77.09 o 
   2   7   8      134.68       74.51    121.83 o 
   3   7   8      531.82      692.83    115.46 o 
   4   7   8      585.81      593.28    109.31 o 
   5   7   8        9.64      -14.12     66.86 o 
   6   7   8      191.45      155.90     97.14 o 
   7   7   8     1385.40     1321.62    183.43 o 
   8   7   8     1378.64     1459.44    157.40 o 
   9   7   8      385.32      553.22    112.22 o 
  10   7   8      151.77       74.77    111.45 o 
  11   7   8      432.50      569.82    108.43 o 
  12   7   8      639.66      614.56     91.78 o 
  13   7   8       91.82      106.04     70.14 o 
  14   7   8      386.60      523.63     84.77 o 
  15   7   8        9.16      111.08     63.41 o 
  16   7   8      386.70      403.76    104.12 o 
  17   7   8     1229.59     1154.30    148.08 o 
  18   7   8      242.54      232.03     78.28 o 
   0   8   8      231.56       88.76     97.39 o 
   1   8   8       71.91       23.29     87.84 o 
   2   8   8      785.38      736.36    115.51 o 
   3   8   8      133.83      157.30     76.44 o 
   4   8   8      418.53      495.78    112.23 o 
   5   8   8     1298.01     1443.20    160.17 o 
   6   8   8       74.54      192.21     85.80 o 
   7   8   8      108.92      139.28     81.98 o 
   8   8   8      721.14      804.73    124.84 o 
   9   8   8      303.62      375.62     95.37 o 
  10   8   8      458.07      859.09    311.59 o 
  11   8   8      166.10       85.04    160.43 o 
  12   8   8      107.54      157.95     68.76 o 
  13   8   8      212.37      210.48     71.48 o 
  14   8   8       12.08      105.92     86.59 o 
  15   8   8       56.59      167.39    117.18 o 
   1   9   8      158.82      222.19     80.96 o 
   2   9   8      119.80      184.46     84.74 o 
   3   9   8       68.27      152.48     73.15 o 
   4   9   8     1026.56     1126.31    141.80 o 
   5   9   8      115.07       87.31     77.12 o 
   6   9   8      579.82      565.52    110.10 o 
   7   9   8      236.50      214.02    125.87 o 
   8   9   8      149.44      183.82     82.79 o 
   9   9   8      503.18      457.52     99.92 o 
  10   9   8      158.41       60.56    105.25 o 
  11   9   8      229.36      363.14     97.10 o 
  12   9   8       81.51       45.20     55.80 o 
   0  10   8      908.85      858.58    176.36 o 
   1  10   8       66.87       64.22     72.65 o 
   2  10   8      303.37      239.20     85.04 o 
   3  10   8      797.55     1088.17    139.37 o 
   4  10   8       55.65       54.11     81.57 o 
   5  10   8       27.58      -70.73     70.73 o 
   6  10   8      187.77       73.87    116.55 o 
   2   0   9      910.15      912.83    183.85 o 
   4   0   9      327.56      489.86    154.95 o 
   6   0   9      231.19      252.62    112.42 o 
   8   0   9     1894.35     1786.40    238.16 o 
  10   0   9      203.64      344.32    137.72 o 
  12   0   9     1336.70     1103.47    191.74 o 
  14   0   9      701.49      612.57    154.67 o 
  16   0   9     1593.29     1541.06    225.41 o 
   0   1   9     3923.97     3852.09    342.40 o 
   1   1   9      544.68      839.92    137.27 o 
   2   1   9      854.49      909.74    108.84 o 
   3   1   9      303.33      413.82     84.73 o 
   4   1   9       89.53       98.36    197.05 o 
   5   1   9      458.68      711.87    117.73 o 
   6   1   9       36.51       69.67    151.85 o 
   7   1   9      201.91      229.49     97.22 o 
   8   1   9      231.09      432.58    103.92 o 
   9   1   9      277.36      672.79    120.80 o 
  10   1   9     1599.02     1853.61    178.83 o 
  11   1   9      116.62      239.37     89.13 o 
  12   1   9      372.65      571.27    218.59 o 
  13   1   9      142.08      147.65     93.26 o 
  14   1   9       55.80      110.99     71.96 o 
  15   1   9      165.87      246.87     86.83 o 
  16   1   9      521.90      515.80    105.59 o 
  17   1   9      282.25      207.27     86.91 o 
   1   2   9      635.22      604.85    123.77 o 
   2   2   9       79.75      391.95    109.14 o 
   3   2   9       42.28       72.95     76.82 o 
   4   2   9       21.27      109.20     71.19 o 
   5   2   9       41.51      121.92    172.81 o 
   6   2   9       94.12      264.20     77.26 o 
   7   2   9     1961.76     1668.04    414.69 o 
   8   2   9      188.85      487.24    214.63 o 
   9   2   9      848.39      945.91    118.22 o 
  10   2   9      157.27      306.69     71.78 o 
  11   2   9      825.01      978.08    103.77 o 
  12   2   9      224.75      294.68    103.96 o 
  13   2   9       84.33      107.66     51.18 o 
  14   2   9       25.35       19.44     59.19 o 
  15   2   9      225.61      308.53     92.54 o 
  16   2   9      109.36       85.44     72.17 o 
   0   3   9      125.27      191.22    115.98 o 
   1   3   9      930.83     1113.36    142.63 o 
   2   3   9      306.57      407.02    123.89 o 
   3   3   9      378.50      553.95    111.36 o 
   4   3   9       55.58      115.80     88.22 o 
   5   3   9     1208.59     1489.88    162.77 o 
   6   3   9       46.65      306.14    102.57 o 
   7   3   9      764.90      981.78    139.75 o 
   8   3   9       47.74      122.80     78.86 o 
   9   3   9     1477.42     1393.34    225.45 o 
  10   3   9      277.82      181.24     77.43 o 
  11   3   9      309.14      317.43     71.23 o 
  12   3   9       10.25       41.77     50.92 o 
  13   3   9      192.93      206.07     65.70 o 
  14   3   9      238.69      150.57     57.85 o 
  15   3   9      373.84      289.31     73.96 o 
   1   4   9      268.61      287.86     83.64 o 
   2   4   9      168.81      153.37     75.52 o 
   3   4   9       75.75      158.37     81.92 o 
   4   4   9      221.00      334.25     91.52 o 
   5   4   9       22.88      191.93     85.25 o 
   6   4   9      261.37      425.44    105.43 o 
   7   4   9      684.88      895.10    136.74 o 
   8   4   9      687.94      743.27    147.17 o 
   9   4   9      405.71      567.49    117.39 o 
  10   4   9       89.35      101.86    102.13 o 
  11   4   9      634.80      567.59    187.31 o 
  12   4   9     1106.82     1089.96    135.67 o 
  13   4   9       47.03      -30.89     83.54 o 
  14   4   9      369.41      293.96     76.51 o 
   0   5   9     2408.97     2681.61    295.96 o 
   1   5   9      376.75      465.97    105.34 o 
   2   5   9      707.30      657.87    111.65 o 
   3   5   9      238.61      352.51     98.62 o 
   4   5   9      195.24      324.51     96.53 o 
   5   5   9        4.68        0.55     67.69 o 
   6   5   9       61.68       73.05     69.72 o 
   7   5   9      123.53       81.58     79.05 o 
   8   5   9      121.03      288.29    108.88 o 
   9   5   9      144.60      239.43    111.31 o 
  10   5   9      788.15      869.79    159.49 o 
  11   5   9      346.74      476.46    122.78 o 
  12   5   9       86.64        0.05     64.46 o 
   1   6   9      463.35      483.05    109.99 o 
   2   6   9       50.68       40.12     82.89 o 
   3   6   9      237.31      163.58     80.71 o 
   4   6   9       47.08      144.94     90.56 o 
   5   6   9       26.30      113.45     81.63 o 
   6   6   9       78.65      156.30     81.77 o 
   7   6   9      228.59      444.12    244.78 o 
   8   6   9     1608.43     1701.99    271.20 o 
   9   6   9      623.25      960.92    201.54 o 
   0   7   9     1047.39      997.60    217.13 o 
   1   7   9      138.43      251.92     97.92 o 
   2   7   9      205.67      397.90    105.71 o 
   3   7   9      253.29       96.63    103.00 o 
                                                 
